# Supplementary material for: Tuning of the Hanle effect from EIT to EIA using spatially separated probe and control beams
Source: Sci Rep. 2018 May 14;8:7525. doi: 10.1038/s41598-018-25832-8 (PMC5951910; doi:10.1038/s41598-018-25832-8)
Supplement: Supplementary file 2 — Dataset 1 [file 41598_2018_25832_MOESM2_ESM.xls]

## Sheet: raw
	20 uW															30 uW															80 uW															200 uW
	Ellipticity															Ellipticity															Ellipticity															Ellipticity
Magnetic field(mG)	-65	-55	-45	-35	-25	-15	-5	5	15	25	35	45	55	65		-65	-55	-45	-35	-25	-15	-5	5	15	25	35	45	55	65		-65	-55	-45	-35	-25	-15	-5	5	15	25	35	45	55	65		-65	-55	-45	-35
-3.12398	0.092773	0.09569	0.097379	0.095008	0.090592	0.082894	0.076416	0.070277	0.064637	0.059575	0.057952	0.058318	0.05992	0.064649		0.1194	0.12287	0.12317	0.11745	0.10842	0.098634	0.087587	0.077861	0.070437	0.065059	0.062252	0.061	0.061976	0.065997		0.25113	0.26465	0.26428	0.2513	0.22562	0.19407	0.16134	0.1295	0.10843	0.096295	0.088054	0.085462	0.089344	0.099138		0.51733	0.56784	0.58679	0.56185
-3.11074	0.092699	0.095614	0.097373	0.095052	0.090488	0.082919	0.076484	0.070207	0.064713	0.059461	0.058068	0.058334	0.059907	0.064587		0.11932	0.12285	0.12317	0.11757	0.10837	0.098544	0.087637	0.077844	0.070516	0.065062	0.062166	0.060923	0.062007	0.066009		0.25116	0.26476	0.2643	0.25142	0.22564	0.19406	0.16137	0.12953	0.10848	0.096284	0.0881	0.085302	0.089389	0.099157		0.51722	0.56793	0.58683	0.56191
-3.0975	0.092715	0.095637	0.097376	0.095042	0.090531	0.082893	0.076381	0.070199	0.064777	0.059493	0.058062	0.05839	0.059813	0.064668		0.11939	0.12289	0.1231	0.11744	0.10835	0.098616	0.08769	0.077913	0.070447	0.064962	0.062174	0.060928	0.061966	0.066024		0.25119	0.26475	0.26427	0.2513	0.22562	0.19421	0.16145	0.12962	0.10853	0.096327	0.088062	0.085311	0.089469	0.099079		0.5174	0.56771	0.58681	0.56193
-3.08427	0.092687	0.095657	0.097381	0.09503	0.090524	0.082908	0.076409	0.070202	0.064816	0.059508	0.057987	0.058283	0.059823	0.06463		0.11939	0.12295	0.12312	0.11754	0.10829	0.098587	0.087752	0.077858	0.070389	0.064977	0.062094	0.060951	0.061973	0.066032		0.25129	0.26484	0.26423	0.25131	0.22565	0.19401	0.16151	0.12976	0.10846	0.096319	0.088077	0.08534	0.089517	0.099072		0.51742	0.56765	0.58649	0.56183
-3.07103	0.092712	0.095627	0.09738	0.095033	0.090492	0.082904	0.076338	0.070277	0.064838	0.059512	0.05804	0.058286	0.059815	0.064684		0.11938	0.12287	0.12303	0.11751	0.10832	0.098545	0.087659	0.077849	0.070392	0.064972	0.062242	0.060958	0.061981	0.066009		0.25131	0.26482	0.26424	0.25128	0.22567	0.19403	0.1615	0.12988	0.10848	0.096309	0.08809	0.085345	0.089474	0.099147		0.5175	0.56765	0.58663	0.56199
-3.05779	0.092711	0.095695	0.097385	0.095035	0.090504	0.082915	0.076287	0.070265	0.064876	0.059512	0.057994	0.058211	0.059819	0.064615		0.11934	0.12288	0.12305	0.11755	0.10823	0.098526	0.087607	0.077867	0.070442	0.065002	0.062257	0.060979	0.061916	0.066081		0.25134	0.2648	0.26429	0.25125	0.22573	0.19405	0.16141	0.12986	0.1085	0.09642	0.087998	0.085294	0.089431	0.099143		0.51745	0.56776	0.58669	0.56188
-3.04456	0.092729	0.095661	0.097379	0.095023	0.090502	0.082934	0.076406	0.07025	0.064898	0.059485	0.058007	0.058259	0.059873	0.064706		0.11938	0.12288	0.12307	0.11754	0.10831	0.098514	0.087648	0.077791	0.070362	0.065043	0.062261	0.060953	0.061908	0.06614		0.2515	0.26455	0.26428	0.25125	0.2258	0.19405	0.16147	0.12987	0.10851	0.096424	0.088068	0.085337	0.089389	0.09912		0.51731	0.56785	0.58661	0.56181
-3.03132	0.092796	0.095646	0.097376	0.095077	0.090502	0.082946	0.076336	0.07022	0.06482	0.059548	0.057979	0.05816	0.059848	0.06472		0.11941	0.12295	0.12314	0.11752	0.10838	0.098534	0.087664	0.077743	0.070409	0.065038	0.062198	0.061012	0.061945	0.066167		0.25149	0.26446	0.26418	0.25131	0.22585	0.19419	0.16154	0.12978	0.10848	0.096366	0.088091	0.085385	0.089343	0.099162		0.51703	0.56771	0.58673	0.56173
-3.01808	0.092761	0.095699	0.097431	0.095077	0.090602	0.082933	0.076419	0.070165	0.064819	0.059614	0.057966	0.058197	0.059866	0.064735		0.11935	0.12293	0.12313	0.11746	0.10825	0.098557	0.087665	0.077778	0.070479	0.065146	0.062282	0.06099	0.061909	0.06612		0.25138	0.26446	0.26427	0.2512	0.22582	0.19422	0.16157	0.12988	0.10854	0.096405	0.088116	0.085305	0.089406	0.099046		0.517	0.56773	0.58671	0.56177
-3.00484	0.092747	0.095722	0.097329	0.095111	0.090483	0.082871	0.076404	0.070129	0.064851	0.059548	0.058021	0.058187	0.059837	0.064749		0.11933	0.12304	0.12321	0.1175	0.10836	0.098536	0.087591	0.077828	0.070454	0.065034	0.062248	0.061	0.061973	0.066167		0.25135	0.26442	0.2643	0.2513	0.22587	0.1942	0.16163	0.12993	0.1085	0.09642	0.088217	0.085322	0.089295	0.099079		0.51686	0.56778	0.58664	0.56179
-2.99161	0.092737	0.095725	0.097402	0.09507	0.090506	0.082877	0.076377	0.070225	0.064893	0.059643	0.05801	0.058187	0.059911	0.064699		0.11936	0.12301	0.12324	0.11752	0.10829	0.098534	0.087687	0.07788	0.070346	0.065054	0.062266	0.061021	0.061925	0.066171		0.25131	0.26453	0.2643	0.25117	0.22588	0.19424	0.16152	0.12981	0.10856	0.096488	0.08822	0.085337	0.089288	0.099019		0.51664	0.56764	0.58649	0.56188
-2.97837	0.092795	0.095644	0.097285	0.095147	0.090538	0.082889	0.07636	0.07022	0.064784	0.059624	0.058066	0.058193	0.059877	0.064708		0.11929	0.12305	0.12321	0.11753	0.10836	0.098574	0.087674	0.077742	0.070436	0.065082	0.062243	0.060972	0.061902	0.066118		0.25118	0.26452	0.26412	0.25126	0.22585	0.19412	0.16146	0.12983	0.10851	0.096575	0.088226	0.085349	0.089246	0.09912		0.51677	0.5677	0.58664	0.56196
-2.96513	0.09278	0.095782	0.097328	0.095079	0.09049	0.082879	0.076393	0.070209	0.06479	0.059658	0.058045	0.058332	0.05983	0.064703		0.11931	0.12298	0.12317	0.11761	0.10839	0.098578	0.087708	0.077805	0.070426	0.06511	0.062257	0.060965	0.061993	0.06614		0.25118	0.26451	0.26421	0.25134	0.22593	0.19402	0.16178	0.12975	0.10848	0.096614	0.088245	0.085418	0.089199	0.099054		0.51735	0.56764	0.58663	0.56201
-2.9519	0.092708	0.095759	0.097378	0.095115	0.090589	0.082945	0.076341	0.070215	0.064862	0.059695	0.058017	0.058257	0.059882	0.064657		0.11929	0.12302	0.12317	0.11753	0.10841	0.098641	0.08761	0.077764	0.070449	0.06504	0.062282	0.060932	0.061928	0.06614		0.25121	0.26453	0.26431	0.25126	0.22596	0.19402	0.16205	0.12974	0.10844	0.096693	0.088279	0.085413	0.089193	0.099109		0.51721	0.56787	0.58655	0.56177
-2.93866	0.092719	0.095784	0.097322	0.094965	0.090597	0.082848	0.076361	0.070107	0.06482	0.059745	0.058049	0.058339	0.059926	0.064713		0.11936	0.12293	0.1232	0.11762	0.10844	0.098666	0.08766	0.077709	0.07038	0.065041	0.062292	0.061007	0.061991	0.066217		0.25131	0.26461	0.26426	0.25135	0.22597	0.19388	0.1621	0.12967	0.10848	0.096739	0.088342	0.085402	0.089078	0.099083		0.51723	0.56799	0.58645	0.56161
-2.92542	0.092667	0.095699	0.097432	0.094967	0.0906	0.082949	0.076385	0.070115	0.064832	0.059711	0.057985	0.058281	0.059909	0.064752		0.11939	0.12304	0.12318	0.11749	0.1085	0.098657	0.087684	0.077681	0.070386	0.065013	0.062283	0.060913	0.061875	0.066154		0.25138	0.26465	0.26418	0.25125	0.22584	0.1939	0.16217	0.12971	0.1086	0.096661	0.088383	0.085445	0.08894	0.099074		0.51698	0.56806	0.58654	0.56164
-2.91218	0.09281	0.095767	0.09737	0.095001	0.090611	0.082894	0.076408	0.070143	0.064824	0.059705	0.057971	0.058374	0.059813	0.064746		0.11942	0.12294	0.12307	0.11759	0.10845	0.09868	0.087745	0.077748	0.070388	0.065085	0.062323	0.060963	0.061912	0.066158		0.25149	0.26474	0.26422	0.25127	0.22585	0.19381	0.16203	0.12962	0.10864	0.096713	0.08846	0.085425	0.089037	0.09906		0.51703	0.56829	0.58626	0.56146
-2.89895	0.092742	0.095698	0.097337	0.095094	0.090606	0.082929	0.076421	0.070214	0.064807	0.059717	0.058016	0.058304	0.059918	0.064794		0.11937	0.1229	0.12313	0.11759	0.10836	0.098757	0.087704	0.077812	0.070414	0.065031	0.062314	0.061027	0.061942	0.066232		0.25143	0.26476	0.2641	0.25126	0.22573	0.19384	0.16193	0.12967	0.10866	0.096767	0.088355	0.085505	0.089029	0.099043		0.51696	0.56828	0.58624	0.56163
-2.88571	0.092764	0.095651	0.097375	0.095145	0.090537	0.082975	0.076411	0.070173	0.064896	0.05976	0.057976	0.058361	0.059875	0.064751		0.11933	0.12297	0.1231	0.11755	0.10849	0.098756	0.087681	0.07784	0.070467	0.065147	0.062317	0.061016	0.061891	0.066244		0.2515	0.26459	0.26399	0.25096	0.22566	0.19377	0.16174	0.12956	0.10869	0.09675	0.08843	0.085459	0.089075	0.099038		0.5169	0.56825	0.58626	0.56147
-2.87247	0.092741	0.095712	0.097321	0.095118	0.090576	0.08287	0.076441	0.070148	0.064917	0.059672	0.057976	0.058328	0.059828	0.064757		0.11937	0.12295	0.12311	0.11751	0.10842	0.098754	0.087708	0.077815	0.070464	0.064977	0.06232	0.061105	0.061936	0.066179		0.25127	0.26452	0.26391	0.25122	0.22563	0.19365	0.16163	0.12954	0.10871	0.096772	0.088385	0.085559	0.088997	0.099036		0.51694	0.56819	0.58631	0.56149
-2.85924	0.092717	0.095653	0.097339	0.09505	0.090528	0.082884	0.0763	0.070252	0.064945	0.059695	0.057928	0.058437	0.059769	0.064781		0.11938	0.1229	0.12307	0.11762	0.10849	0.098796	0.087683	0.077843	0.070453	0.065095	0.062329	0.060998	0.061879	0.066261		0.25128	0.26434	0.26399	0.25118	0.22552	0.19366	0.16144	0.12958	0.10868	0.096792	0.08845	0.085532	0.089109	0.099094		0.51693	0.56825	0.5863	0.56134
-2.846	0.092794	0.095659	0.097348	0.095029	0.0905	0.082932	0.076324	0.070242	0.064871	0.059729	0.057938	0.058327	0.059891	0.064801		0.11942	0.12294	0.12298	0.11759	0.10848	0.098714	0.087702	0.07792	0.070485	0.064997	0.062327	0.061027	0.061941	0.066224		0.25124	0.26443	0.26394	0.2511	0.22549	0.19372	0.16141	0.12969	0.10875	0.096704	0.08847	0.085524	0.089128	0.099153		0.51685	0.56839	0.5862	0.56129
-2.83276	0.092808	0.095589	0.097407	0.094999	0.090503	0.082876	0.076353	0.070169	0.0649	0.059641	0.057939	0.058408	0.059836	0.064834		0.11939	0.12288	0.12305	0.1176	0.10847	0.098675	0.087686	0.078055	0.07056	0.064954	0.062417	0.061101	0.061961	0.066242		0.25128	0.26429	0.26399	0.25118	0.22526	0.19363	0.16147	0.12969	0.10877	0.09672	0.088549	0.085539	0.089196	0.099141		0.51695	0.56837	0.58616	0.56122
-2.81952	0.092727	0.095619	0.097378	0.094958	0.090598	0.082889	0.076278	0.070263	0.06492	0.059695	0.058016	0.058321	0.05994	0.064772		0.11945	0.1229	0.12296	0.11757	0.10842	0.098754	0.087687	0.078027	0.070605	0.06503	0.062435	0.061071	0.061924	0.066188		0.25137	0.26414	0.26408	0.25111	0.22527	0.19358	0.16152	0.12962	0.10875	0.096724	0.088592	0.085529	0.089157	0.099104		0.51694	0.56844	0.58594	0.56119
-2.80629	0.092864	0.095633	0.097426	0.094941	0.090522	0.082873	0.076266	0.070229	0.064871	0.059665	0.058048	0.058407	0.059867	0.064771		0.11942	0.12287	0.12298	0.1176	0.10847	0.098731	0.08764	0.078012	0.070645	0.065012	0.06244	0.061068	0.061938	0.066234		0.25138	0.26403	0.26404	0.25108	0.22516	0.19367	0.16155	0.12972	0.1088	0.096811	0.088554	0.085568	0.089246	0.099221		0.51713	0.5685	0.58589	0.56132
-2.79305	0.092798	0.095688	0.097385	0.095034	0.090539	0.082855	0.076348	0.070243	0.064858	0.059622	0.058059	0.058371	0.059921	0.064864		0.11942	0.12286	0.12297	0.1176	0.10841	0.098727	0.087658	0.077949	0.070526	0.065051	0.062446	0.061095	0.062037	0.066205		0.25128	0.26408	0.26421	0.25108	0.22512	0.19372	0.16158	0.12971	0.10883	0.096841	0.088451	0.085594	0.089285	0.099112		0.51701	0.56832	0.58584	0.56119
-2.77981	0.092888	0.095624	0.097383	0.094976	0.090524	0.082954	0.076313	0.070216	0.064929	0.059684	0.058064	0.058347	0.059922	0.064818		0.1194	0.12286	0.12295	0.11756	0.10843	0.098764	0.087639	0.077912	0.070487	0.064989	0.062471	0.061076	0.061982	0.066203		0.25135	0.26412	0.26411	0.25106	0.22501	0.19377	0.16161	0.12968	0.10879	0.09677	0.088476	0.085537	0.089278	0.099099		0.51694	0.56848	0.58572	0.56126
-2.76657	0.092853	0.095694	0.097478	0.094931	0.09056	0.083029	0.076353	0.070299	0.064934	0.059696	0.058101	0.058352	0.059942	0.064817		0.11946	0.12291	0.12299	0.11755	0.10846	0.098757	0.087627	0.077956	0.070441	0.065087	0.062394	0.061072	0.061954	0.066213		0.2513	0.26414	0.26419	0.25114	0.22497	0.19374	0.16157	0.12974	0.10877	0.096768	0.088393	0.085542	0.08922	0.099154		0.51689	0.56851	0.58553	0.56106
-2.75334	0.092878	0.095684	0.097438	0.095076	0.090535	0.083058	0.076362	0.070293	0.064963	0.059668	0.058067	0.058293	0.05996	0.06476		0.11958	0.12287	0.12303	0.11751	0.10856	0.098792	0.08756	0.077969	0.07043	0.065116	0.062438	0.06107	0.061966	0.066328		0.25125	0.26411	0.26427	0.25118	0.22501	0.19374	0.16171	0.12974	0.10879	0.09681	0.088427	0.085495	0.089254	0.099172		0.51687	0.56862	0.58551	0.56088
-2.7401	0.092896	0.095652	0.097416	0.095022	0.090492	0.082985	0.076422	0.070405	0.064881	0.059769	0.058149	0.05833	0.06003	0.064782		0.11949	0.12291	0.12307	0.11749	0.10859	0.098788	0.087523	0.077948	0.070405	0.065079	0.062364	0.061073	0.062001	0.066373		0.25133	0.26422	0.26429	0.25121	0.22503	0.19375	0.16186	0.12967	0.10878	0.096801	0.088394	0.085533	0.089224	0.099176		0.51686	0.56844	0.58548	0.56114
-2.72686	0.092866	0.095665	0.097433	0.094993	0.090555	0.082935	0.07646	0.070295	0.064878	0.059737	0.058125	0.058364	0.059948	0.064758		0.11949	0.12282	0.12296	0.11753	0.10854	0.098831	0.087638	0.078012	0.07047	0.06512	0.062356	0.061131	0.061964	0.066407		0.25148	0.26429	0.26431	0.25118	0.22495	0.19371	0.16206	0.12977	0.1088	0.096774	0.088432	0.085582	0.089317	0.099222		0.51669	0.56857	0.58538	0.56118
-2.71363	0.092832	0.095623	0.09742	0.094957	0.090558	0.082975	0.076481	0.07026	0.064898	0.059739	0.058106	0.058358	0.059973	0.064735		0.11948	0.12278	0.12302	0.11748	0.10858	0.098795	0.087621	0.077999	0.070498	0.06513	0.062446	0.06111	0.062006	0.066411		0.25146	0.26421	0.26422	0.25111	0.22481	0.19366	0.16208	0.12983	0.10887	0.096753	0.08844	0.085541	0.089352	0.099171		0.51697	0.56839	0.58532	0.561
-2.70039	0.092932	0.095588	0.097468	0.094973	0.090515	0.083118	0.076465	0.070279	0.06491	0.059731	0.058147	0.058374	0.059959	0.06484		0.11944	0.12282	0.12295	0.11747	0.10857	0.098772	0.087607	0.077916	0.070467	0.065228	0.062362	0.061089	0.061956	0.066348		0.2515	0.26431	0.26408	0.25113	0.22504	0.19358	0.16212	0.13	0.10885	0.096633	0.08852	0.08565	0.089381	0.099265		0.51694	0.56833	0.58543	0.5612
-2.68715	0.092897	0.095629	0.097512	0.094921	0.090558	0.083013	0.076452	0.070281	0.065005	0.059709	0.058089	0.058367	0.059997	0.064869		0.11945	0.12279	0.12295	0.11747	0.10853	0.098737	0.087627	0.07791	0.070472	0.065186	0.06238	0.061002	0.061987	0.066399		0.25141	0.26423	0.26393	0.25109	0.22547	0.19364	0.16188	0.12993	0.10896	0.096792	0.088537	0.085639	0.089404	0.09926		0.51696	0.56836	0.58545	0.56104
-2.67391	0.09294	0.095719	0.097503	0.094929	0.090446	0.083003	0.076465	0.070325	0.06494	0.059793	0.058089	0.058377	0.059983	0.064815		0.11943	0.12278	0.12298	0.11747	0.1086	0.098777	0.087626	0.077878	0.070427	0.065199	0.062409	0.061102	0.06206	0.06628		0.25138	0.26425	0.26397	0.25107	0.22557	0.19359	0.16169	0.12993	0.10892	0.096848	0.088493	0.085622	0.08937	0.099304		0.51674	0.56841	0.58529	0.56122
-2.66068	0.092973	0.095694	0.097517	0.094993	0.090523	0.083023	0.076596	0.0703	0.064843	0.059835	0.058089	0.058423	0.060001	0.064878		0.11956	0.12272	0.12289	0.11742	0.10858	0.098773	0.087669	0.077979	0.070489	0.065198	0.062467	0.061062	0.062008	0.066403		0.2514	0.26432	0.26387	0.25102	0.22526	0.19356	0.16157	0.12996	0.10895	0.096952	0.088491	0.085654	0.089423	0.099277		0.51697	0.56851	0.58526	0.56082
-2.64744	0.092952	0.095654	0.097509	0.094984	0.090562	0.082993	0.076583	0.070369	0.064878	0.059809	0.058159	0.058435	0.060003	0.064858		0.11957	0.1228	0.12287	0.11735	0.10855	0.09873	0.087704	0.077969	0.070494	0.06518	0.062449	0.061037	0.061955	0.066351		0.25142	0.2645	0.26391	0.25106	0.225	0.19361	0.16134	0.13	0.10896	0.096887	0.088526	0.085671	0.089373	0.099256		0.517	0.56844	0.58519	0.56098
-2.6342	0.093063	0.095638	0.097467	0.094963	0.090423	0.083008	0.076612	0.070412	0.064904	0.059819	0.058195	0.05844	0.059971	0.064966		0.1196	0.12275	0.12295	0.11751	0.10861	0.098809	0.087717	0.077967	0.070318	0.06517	0.062461	0.061112	0.061968	0.06639		0.25139	0.26446	0.2637	0.25106	0.22484	0.19362	0.16128	0.13001	0.109	0.096876	0.088517	0.0857	0.089392	0.099357		0.5172	0.56837	0.58505	0.56089
-2.62097	0.092947	0.095659	0.097502	0.094982	0.090456	0.082994	0.076633	0.070364	0.064911	0.05983	0.058143	0.058422	0.060054	0.064997		0.11968	0.12273	0.12289	0.11754	0.10855	0.098763	0.087623	0.078041	0.070334	0.065292	0.062434	0.061091	0.061955	0.066457		0.25156	0.26444	0.26369	0.25091	0.22474	0.19362	0.16108	0.12988	0.10899	0.096897	0.088547	0.085742	0.089415	0.099414		0.51727	0.56837	0.58522	0.56091
-2.60773	0.093029	0.095622	0.097508	0.095007	0.090434	0.083003	0.07661	0.070359	0.064971	0.059784	0.058219	0.05847	0.059945	0.064875		0.11961	0.12278	0.12295	0.11754	0.10853	0.09866	0.087655	0.078152	0.070373	0.065272	0.06244	0.061079	0.06193	0.066374		0.25162	0.2644	0.26367	0.25095	0.22475	0.19361	0.16098	0.12983	0.10895	0.097163	0.088469	0.085641	0.089428	0.099439		0.51712	0.56819	0.58528	0.56083
-2.59449	0.093001	0.095604	0.097501	0.095055	0.090559	0.08299	0.076551	0.070339	0.064968	0.059833	0.058133	0.058476	0.059972	0.064791		0.11956	0.12284	0.12288	0.11744	0.10848	0.098756	0.087687	0.078162	0.070341	0.065286	0.062496	0.061132	0.061979	0.066439		0.25159	0.26435	0.2636	0.25094	0.22481	0.19361	0.16095	0.12977	0.10893	0.097068	0.088489	0.085687	0.089414	0.099492		0.51724	0.56811	0.58547	0.56091
-2.58125	0.093049	0.095629	0.097459	0.095113	0.090504	0.082951	0.076518	0.070312	0.064953	0.059828	0.058168	0.058511	0.060005	0.064848		0.11948	0.12275	0.1229	0.11748	0.10847	0.098698	0.087684	0.078253	0.070362	0.065316	0.062447	0.061129	0.061913	0.066418		0.25175	0.26437	0.26356	0.25075	0.22498	0.19358	0.16097	0.12967	0.10891	0.097158	0.088467	0.085667	0.089518	0.099502		0.51701	0.56827	0.58542	0.56067
-2.56802	0.093014	0.09569	0.09746	0.095055	0.090597	0.083022	0.076518	0.070419	0.06492	0.059826	0.058121	0.058452	0.060041	0.064831		0.11953	0.12281	0.12294	0.1174	0.10839	0.098716	0.087691	0.078286	0.070397	0.065305	0.062466	0.061186	0.061982	0.06647		0.25154	0.26446	0.26354	0.25097	0.22526	0.19358	0.16103	0.1297	0.10903	0.097102	0.08854	0.085762	0.089516	0.099585		0.51685	0.56824	0.5856	0.56081
-2.55478	0.093075	0.095611	0.097464	0.095102	0.09054	0.082948	0.076515	0.070379	0.064903	0.059812	0.058173	0.058591	0.060031	0.064928		0.11938	0.12269	0.12288	0.11741	0.10846	0.098703	0.087612	0.078193	0.070493	0.065188	0.062544	0.061152	0.061978	0.066459		0.25152	0.26452	0.26352	0.25081	0.22491	0.19352	0.16094	0.12977	0.10904	0.097091	0.088577	0.085694	0.089493	0.099619		0.51667	0.56823	0.58548	0.56057
-2.54154	0.093036	0.095582	0.097477	0.095045	0.090532	0.08298	0.076525	0.070445	0.064947	0.059854	0.058221	0.05854	0.060047	0.064972		0.11937	0.12271	0.12303	0.1174	0.10843	0.098767	0.087676	0.078107	0.070464	0.065195	0.062504	0.061124	0.061994	0.066468		0.25153	0.26443	0.2635	0.25094	0.22478	0.19349	0.16095	0.1297	0.10896	0.097193	0.088496	0.085625	0.089484	0.099622		0.51667	0.56819	0.58557	0.56041
-2.52831	0.092995	0.095561	0.097475	0.095119	0.090535	0.083016	0.076482	0.070362	0.064813	0.05989	0.058227	0.058541	0.060108	0.064902		0.11934	0.1228	0.12291	0.11744	0.10846	0.098833	0.08757	0.078026	0.070444	0.06525	0.062459	0.0612	0.062001	0.066543		0.25157	0.26444	0.26351	0.2508	0.2249	0.19347	0.16085	0.12975	0.10907	0.097191	0.088546	0.085624	0.089471	0.099631		0.51641	0.56816	0.58545	0.56032
-2.51507	0.09296	0.095563	0.097525	0.09506	0.090523	0.082962	0.076452	0.070525	0.064845	0.05985	0.058229	0.058529	0.060066	0.064913		0.11935	0.12279	0.12296	0.11746	0.10835	0.098923	0.087561	0.077927	0.070529	0.065245	0.062456	0.061185	0.061977	0.066468		0.25153	0.26436	0.26349	0.2509	0.22495	0.19347	0.16103	0.12985	0.10907	0.097344	0.088513	0.085661	0.089554	0.099513		0.51636	0.56798	0.58538	0.56067
-2.50183	0.092998	0.095575	0.097498	0.095037	0.090492	0.082958	0.076545	0.070511	0.064957	0.059854	0.058194	0.058589	0.060046	0.064933		0.11937	0.12271	0.12292	0.11752	0.10835	0.098848	0.08758	0.07801	0.070529	0.065206	0.062481	0.061155	0.061981	0.066472		0.25132	0.2643	0.26352	0.25091	0.22488	0.19349	0.16117	0.12977	0.10908	0.097196	0.088496	0.085634	0.089557	0.099551		0.51607	0.56793	0.58523	0.56062
-2.48859	0.092945	0.095547	0.097466	0.095096	0.090477	0.082969	0.076459	0.070477	0.06498	0.059897	0.058248	0.058514	0.060132	0.064897		0.11936	0.12269	0.12292	0.11745	0.10846	0.098799	0.087567	0.078069	0.070582	0.065318	0.062468	0.061194	0.062038	0.066441		0.25117	0.264	0.26341	0.25089	0.22485	0.19353	0.16117	0.12979	0.10904	0.09715	0.088498	0.085577	0.089548	0.099591		0.51597	0.56775	0.58503	0.56084
-2.47536	0.092858	0.095638	0.097561	0.095137	0.090547	0.082985	0.076476	0.070424	0.064986	0.059944	0.058278	0.058495	0.060071	0.064875		0.11932	0.12279	0.12289	0.11742	0.10852	0.0989	0.087579	0.078091	0.070538	0.065364	0.062464	0.061164	0.062083	0.066515		0.2511	0.26401	0.26348	0.25096	0.22485	0.19361	0.16114	0.12986	0.10913	0.097261	0.088479	0.085676	0.089604	0.099604		0.51571	0.56748	0.58496	0.5609
-2.46212	0.092901	0.095586	0.097451	0.095078	0.090616	0.083033	0.076361	0.070445	0.064995	0.059852	0.058251	0.058599	0.060076	0.064946		0.11929	0.1228	0.12292	0.1174	0.1085	0.098846	0.087618	0.078072	0.070588	0.065336	0.062513	0.061249	0.06204	0.066471		0.25094	0.26391	0.26354	0.25097	0.22486	0.19363	0.1611	0.12987	0.1092	0.097387	0.08837	0.085617	0.089596	0.099689		0.51555	0.56757	0.58482	0.56072
-2.44888	0.092937	0.095647	0.097567	0.095087	0.090559	0.083079	0.076418	0.070512	0.064992	0.059847	0.058385	0.058536	0.060024	0.064946		0.1193	0.12281	0.12294	0.11747	0.10855	0.098871	0.087619	0.077989	0.070509	0.065323	0.062508	0.06127	0.062116	0.066508		0.25095	0.2639	0.26352	0.25095	0.22488	0.19355	0.16113	0.12985	0.10919	0.09744	0.088439	0.085753	0.08962	0.099667		0.51542	0.56735	0.58472	0.56106
-2.43564	0.092949	0.095611	0.097523	0.095125	0.090557	0.083137	0.076426	0.070418	0.065061	0.059945	0.058328	0.058542	0.060059	0.065003		0.11937	0.12286	0.12303	0.11745	0.10852	0.098818	0.087651	0.077967	0.070592	0.065413	0.06245	0.061187	0.062042	0.066474		0.25093	0.26386	0.26358	0.25102	0.22493	0.19362	0.16125	0.12984	0.10918	0.097475	0.088377	0.085783	0.089675	0.099702		0.51559	0.56732	0.58487	0.56096
-2.42241	0.092953	0.095577	0.097417	0.095083	0.090544	0.083174	0.076434	0.070462	0.065067	0.059895	0.058314	0.058489	0.060118	0.064951		0.11941	0.12292	0.12298	0.11746	0.10854	0.098807	0.087678	0.077994	0.070584	0.065361	0.062476	0.061139	0.06202	0.066551		0.25076	0.26385	0.26366	0.25081	0.22486	0.1935	0.16127	0.12976	0.1092	0.097603	0.088392	0.085685	0.089735	0.099719		0.51561	0.56709	0.5849	0.56078
-2.40917	0.092954	0.095625	0.097524	0.095118	0.090515	0.083129	0.076475	0.070519	0.065127	0.059867	0.058366	0.058556	0.060132	0.064915		0.11932	0.12285	0.12297	0.11749	0.10853	0.098774	0.087667	0.07797	0.070585	0.065385	0.062496	0.061243	0.061986	0.066516		0.25075	0.26386	0.26369	0.25087	0.22493	0.19345	0.16125	0.12978	0.10914	0.097518	0.088382	0.085707	0.089746	0.099758		0.51563	0.56721	0.58492	0.56064
-2.39593	0.092912	0.095665	0.097512	0.095048	0.090452	0.083057	0.076455	0.070522	0.06507	0.059904	0.058324	0.058507	0.060113	0.064947		0.11936	0.12299	0.12302	0.11749	0.10859	0.098858	0.087673	0.077952	0.070562	0.065395	0.062561	0.061237	0.062012	0.06653		0.25062	0.26385	0.26364	0.25084	0.22482	0.19343	0.16126	0.12987	0.10926	0.097465	0.088405	0.085783	0.089699	0.099757		0.51567	0.56706	0.58483	0.5606
-2.3827	0.092812	0.095644	0.097531	0.095036	0.090572	0.083099	0.076483	0.070546	0.064999	0.05987	0.058357	0.058526	0.060146	0.064932		0.11943	0.12298	0.12305	0.11743	0.10863	0.098871	0.087637	0.078055	0.070589	0.065365	0.06261	0.061281	0.062081	0.066542		0.25068	0.26377	0.26347	0.25081	0.2249	0.19341	0.16132	0.12981	0.10928	0.097445	0.088352	0.085908	0.089834	0.099809		0.5156	0.56704	0.58477	0.56052
-2.36946	0.092875	0.095633	0.097605	0.094981	0.090497	0.083084	0.076519	0.070531	0.064997	0.059854	0.058328	0.05841	0.06021	0.065017		0.1195	0.12307	0.12308	0.11742	0.10865	0.098806	0.087693	0.078106	0.070581	0.06543	0.062528	0.061285	0.062086	0.066557		0.2507	0.26371	0.26368	0.25074	0.22497	0.1933	0.16136	0.12988	0.10926	0.097472	0.088509	0.085806	0.089725	0.09981		0.51559	0.56702	0.58478	0.56032
-2.35622	0.092897	0.095589	0.097604	0.095048	0.090429	0.082986	0.076547	0.070473	0.065126	0.059898	0.058403	0.058482	0.060207	0.065016		0.11954	0.123	0.12296	0.11744	0.10859	0.098815	0.087827	0.078102	0.070546	0.065392	0.062602	0.06129	0.06209	0.066589		0.25063	0.26375	0.26395	0.25078	0.22499	0.19321	0.16125	0.12991	0.10926	0.09732	0.088421	0.085906	0.089771	0.099826		0.51558	0.56707	0.58454	0.56012
-2.34298	0.092798	0.095637	0.097543	0.09523	0.090498	0.082993	0.076572	0.07049	0.065105	0.059891	0.058345	0.058527	0.060182	0.065022		0.11961	0.12294	0.12308	0.11743	0.10864	0.098836	0.087718	0.078215	0.070638	0.065396	0.062538	0.061268	0.06203	0.066601		0.25058	0.26377	0.26397	0.25075	0.22502	0.19314	0.16162	0.12983	0.10927	0.097328	0.08847	0.085918	0.089725	0.099789		0.51556	0.56702	0.58456	0.55983
-2.32975	0.092875	0.095543	0.09758	0.095174	0.090462	0.083062	0.076559	0.070611	0.065068	0.059941	0.058349	0.058514	0.06017	0.065044		0.11957	0.12299	0.12308	0.11739	0.10879	0.098807	0.087782	0.078202	0.07062	0.065421	0.06255	0.061257	0.06219	0.066607		0.25058	0.26369	0.26406	0.25075	0.22493	0.19316	0.16135	0.12961	0.10936	0.097334	0.088462	0.085913	0.08968	0.099786		0.5156	0.567	0.58424	0.55983
-2.31651	0.09292	0.095534	0.097527	0.095145	0.09054	0.083065	0.076547	0.070537	0.065088	0.059886	0.0583	0.058463	0.060151	0.065069		0.11955	0.12295	0.12294	0.11746	0.10881	0.098816	0.087739	0.078316	0.07064	0.065444	0.062601	0.061283	0.062138	0.066628		0.25053	0.26361	0.26393	0.25076	0.22491	0.19311	0.16127	0.12968	0.10932	0.097357	0.088456	0.085892	0.089669	0.099755		0.51545	0.56699	0.58424	0.55982
-2.30327	0.092936	0.095516	0.097548	0.095236	0.090522	0.083036	0.076716	0.070573	0.06506	0.059895	0.058313	0.058452	0.060226	0.065105		0.11961	0.12293	0.12301	0.11737	0.10874	0.098783	0.087793	0.078435	0.070693	0.065434	0.062586	0.061291	0.062128	0.066654		0.25056	0.26365	0.26396	0.25068	0.22494	0.19319	0.16118	0.12963	0.1093	0.09731	0.088444	0.08594	0.089697	0.099799		0.5152	0.56673	0.58421	0.55982
-2.29004	0.092909	0.095486	0.097594	0.095193	0.090482	0.083119	0.076657	0.070634	0.065123	0.059909	0.058361	0.05847	0.060159	0.065062		0.11956	0.12292	0.12295	0.11738	0.10875	0.098754	0.08774	0.078444	0.07077	0.06551	0.062604	0.061285	0.062131	0.066605		0.25054	0.26369	0.26389	0.25076	0.22515	0.19331	0.16123	0.12951	0.10932	0.097339	0.088306	0.085956	0.089783	0.099845		0.51517	0.56662	0.58429	0.55972
-2.2768	0.09286	0.095502	0.097594	0.095284	0.090527	0.083069	0.076599	0.070596	0.065139	0.059995	0.058322	0.05849	0.06014	0.065093		0.11964	0.12297	0.12297	0.11737	0.10867	0.098878	0.087768	0.07826	0.070809	0.065498	0.062553	0.061438	0.06217	0.066675		0.25064	0.26358	0.26394	0.25064	0.22524	0.19338	0.16141	0.1295	0.10937	0.097337	0.088301	0.085924	0.089708	0.099866		0.5147	0.56641	0.58429	0.55984
-2.26356	0.092846	0.095514	0.097564	0.095204	0.090541	0.08305	0.076559	0.070552	0.065158	0.059938	0.058384	0.058508	0.060217	0.065077		0.11962	0.1229	0.12289	0.11733	0.10875	0.098779	0.087797	0.078267	0.070806	0.065529	0.062545	0.061364	0.062138	0.066686		0.25069	0.26351	0.26379	0.25072	0.22542	0.19355	0.16144	0.12947	0.10937	0.097444	0.088366	0.085916	0.089765	0.099921		0.5146	0.56642	0.58392	0.55966
-2.25032	0.092914	0.095449	0.097608	0.095223	0.090523	0.083173	0.076529	0.070604	0.065176	0.059932	0.058379	0.058595	0.060231	0.06511		0.11959	0.12288	0.12277	0.11742	0.10872	0.098829	0.087832	0.078303	0.0708	0.065567	0.062615	0.061333	0.062182	0.066671		0.25073	0.26347	0.26373	0.2508	0.22544	0.19359	0.16156	0.1295	0.10944	0.097493	0.088419	0.085905	0.08981	0.099998		0.51429	0.56626	0.58392	0.55949
-2.23709	0.092986	0.095511	0.097609	0.095133	0.090631	0.083172	0.076601	0.070536	0.065191	0.059977	0.058383	0.058498	0.060295	0.065013		0.11951	0.12286	0.12281	0.11732	0.10866	0.098819	0.08789	0.078317	0.070864	0.065525	0.062574	0.061381	0.062236	0.066594		0.25071	0.26354	0.26389	0.25059	0.22544	0.19349	0.16165	0.12968	0.10946	0.097443	0.088361	0.085945	0.089828	0.099972		0.51418	0.56618	0.58392	0.55943
-2.22385	0.093011	0.095605	0.097618	0.095144	0.090515	0.083141	0.076591	0.070574	0.065227	0.059995	0.058381	0.058491	0.060193	0.065053		0.11953	0.12289	0.12289	0.11733	0.10866	0.098831	0.08791	0.078304	0.070846	0.06554	0.062621	0.061388	0.062166	0.066592		0.25058	0.26354	0.26385	0.25073	0.22544	0.19341	0.16167	0.12986	0.10951	0.09761	0.088507	0.085947	0.089916	0.10003		0.51414	0.56599	0.58375	0.55953
-2.21061	0.092967	0.09564	0.097552	0.095088	0.090539	0.083142	0.076573	0.070589	0.065131	0.060034	0.058502	0.058601	0.060347	0.065101		0.11952	0.12294	0.12302	0.11738	0.10862	0.098759	0.087896	0.078369	0.070889	0.065505	0.062641	0.061429	0.062243	0.066616		0.25062	0.26336	0.26396	0.25064	0.22528	0.1934	0.16165	0.12982	0.10949	0.097565	0.088378	0.085991	0.089889	0.099933		0.51404	0.56594	0.58342	0.55946
-2.19738	0.093004	0.095643	0.097571	0.095082	0.090598	0.083158	0.07662	0.070637	0.065119	0.060056	0.058521	0.058632	0.060298	0.065064		0.11946	0.12302	0.123	0.11736	0.1087	0.098755	0.087884	0.078378	0.070809	0.065507	0.062634	0.061521	0.062353	0.066623		0.25055	0.26332	0.26397	0.25064	0.22515	0.1933	0.16139	0.12972	0.10945	0.097517	0.088385	0.085953	0.089864	0.099958		0.51409	0.56605	0.58347	0.5594
-2.18414	0.092939	0.095614	0.097588	0.095119	0.090527	0.083249	0.076725	0.070683	0.065017	0.060055	0.0585	0.058574	0.060313	0.065027		0.11953	0.12288	0.12299	0.11739	0.10867	0.098776	0.087802	0.078338	0.070858	0.065537	0.062747	0.061447	0.062322	0.066703		0.25054	0.26338	0.26409	0.25068	0.22504	0.19322	0.16117	0.12972	0.10948	0.097463	0.088542	0.085985	0.089861	0.0999		0.51391	0.56606	0.58324	0.5593
-2.1709	0.093025	0.09569	0.09758	0.09512	0.090604	0.08321	0.076752	0.070666	0.065093	0.060027	0.058438	0.058588	0.060317	0.06512		0.11951	0.123	0.12311	0.11736	0.10865	0.098718	0.087847	0.078367	0.070809	0.065459	0.062665	0.061411	0.062321	0.06674		0.25049	0.26325	0.26396	0.25068	0.22497	0.19332	0.16092	0.12966	0.10949	0.097491	0.088498	0.086042	0.089819	0.099865		0.51389	0.56613	0.5833	0.55944
-2.15766	0.092946	0.095729	0.09757	0.095058	0.090613	0.083272	0.076852	0.070655	0.065037	0.060046	0.058507	0.058608	0.060324	0.0651		0.11947	0.12297	0.12311	0.11739	0.1087	0.098813	0.087922	0.078501	0.070801	0.065539	0.062696	0.061421	0.062345	0.066748		0.25056	0.26321	0.26394	0.25071	0.22496	0.19335	0.16067	0.12962	0.10954	0.097474	0.088479	0.08612	0.089961	0.099991		0.5139	0.56605	0.58299	0.55955
-2.14443	0.093043	0.095723	0.097593	0.095071	0.090547	0.083236	0.076905	0.070615	0.065059	0.060084	0.058485	0.058661	0.06036	0.065083		0.11956	0.12296	0.12319	0.11751	0.10859	0.098822	0.087941	0.078598	0.070878	0.065563	0.062765	0.061459	0.06237	0.06673		0.2505	0.26316	0.26361	0.25065	0.22482	0.19349	0.16076	0.12968	0.10953	0.09751	0.088545	0.086067	0.09001	0.099983		0.51406	0.56623	0.5831	0.5596
-2.13119	0.093042	0.095779	0.09754	0.095066	0.090567	0.083208	0.076904	0.070626	0.065086	0.060101	0.058565	0.058643	0.060358	0.065168		0.11948	0.12296	0.12319	0.11747	0.10865	0.098902	0.087908	0.078602	0.070858	0.065484	0.062807	0.061451	0.062387	0.066874		0.25052	0.26314	0.26348	0.25068	0.22492	0.19348	0.16083	0.12954	0.10961	0.097487	0.088557	0.08613	0.090073	0.10003		0.51403	0.56612	0.58278	0.56003
-2.11795	0.093088	0.0958	0.097573	0.095062	0.0906	0.083272	0.076882	0.070702	0.065122	0.060076	0.058524	0.058653	0.060445	0.065134		0.1195	0.12299	0.12319	0.11751	0.10848	0.098971	0.087909	0.078458	0.070836	0.065521	0.062796	0.061491	0.062425	0.066837		0.25061	0.2632	0.26329	0.25076	0.22477	0.19347	0.16097	0.12963	0.1096	0.097611	0.088588	0.08612	0.090131	0.10011		0.51415	0.5662	0.58278	0.56015
-2.10471	0.093149	0.095792	0.097664	0.095043	0.090555	0.083219	0.076942	0.070646	0.065119	0.060106	0.05856	0.058572	0.060391	0.06512		0.11958	0.12305	0.12316	0.11749	0.10857	0.098947	0.087922	0.078519	0.070891	0.065543	0.062844	0.061467	0.062318	0.066769		0.25056	0.26316	0.26327	0.25062	0.22475	0.19329	0.16101	0.12958	0.10959	0.097601	0.088706	0.086112	0.089981	0.10021		0.51414	0.56597	0.58248	0.55997
-2.09148	0.093167	0.095854	0.09764	0.095073	0.090715	0.083271	0.076941	0.070698	0.065129	0.06007	0.058565	0.058689	0.060357	0.065155		0.11951	0.12302	0.12325	0.11749	0.10855	0.098988	0.087975	0.078504	0.070871	0.065544	0.062884	0.061541	0.062377	0.066813		0.25058	0.26305	0.26334	0.25071	0.22474	0.19321	0.16101	0.1297	0.1096	0.097526	0.088658	0.086074	0.09009	0.1002		0.51409	0.56597	0.58245	0.5597
-2.07824	0.093065	0.095847	0.097683	0.095107	0.090604	0.083318	0.076969	0.070652	0.06514	0.06009	0.058581	0.058659	0.060375	0.065173		0.11956	0.123	0.12329	0.11753	0.10851	0.098835	0.087975	0.07846	0.070866	0.065527	0.062859	0.061537	0.062289	0.06677		0.25054	0.2631	0.26322	0.25066	0.22492	0.1931	0.16079	0.12964	0.10964	0.097551	0.0887	0.0861	0.090024	0.10026		0.51392	0.56584	0.58245	0.55962
-2.065	0.093031	0.095864	0.097666	0.095133	0.090641	0.083225	0.076975	0.070733	0.065114	0.060118	0.05865	0.058623	0.060366	0.065169		0.11964	0.1231	0.12321	0.11757	0.10856	0.098836	0.088003	0.078378	0.070883	0.065628	0.062856	0.061544	0.062361	0.066735		0.25051	0.26316	0.26316	0.25056	0.225	0.19313	0.16056	0.12955	0.10964	0.097563	0.088727	0.086169	0.090159	0.10033		0.51375	0.56562	0.5825	0.55924
-2.05177	0.093097	0.095903	0.097627	0.095221	0.090599	0.083274	0.076868	0.070749	0.065211	0.060198	0.058649	0.058717	0.060389	0.065218		0.11968	0.12316	0.12329	0.11755	0.10862	0.098805	0.087907	0.078381	0.070907	0.065558	0.062887	0.061616	0.062427	0.066772		0.25043	0.26307	0.26313	0.25064	0.22479	0.1931	0.16046	0.12965	0.10968	0.097474	0.088872	0.086259	0.090215	0.10014		0.51368	0.56545	0.58237	0.55917
-2.03853	0.093204	0.095836	0.097621	0.095225	0.090699	0.083272	0.076949	0.070722	0.065221	0.060059	0.05871	0.058722	0.06043	0.065267		0.11962	0.1231	0.12339	0.11751	0.1087	0.098774	0.087923	0.078431	0.070859	0.065703	0.062913	0.06159	0.062455	0.066825		0.25049	0.26307	0.26312	0.25053	0.22471	0.19312	0.16084	0.12973	0.10968	0.097496	0.088788	0.086328	0.090192	0.10013		0.51368	0.56545	0.58242	0.55909
-2.02529	0.093146	0.095777	0.097561	0.095313	0.090687	0.083257	0.076887	0.070683	0.0652	0.060129	0.058699	0.058747	0.060395	0.065253		0.11981	0.12314	0.12345	0.11751	0.10869	0.098766	0.087919	0.07844	0.070793	0.065658	0.062893	0.061661	0.062364	0.06675		0.25052	0.2631	0.26316	0.2505	0.22491	0.19313	0.16081	0.12983	0.10973	0.097655	0.088841	0.086372	0.090206	0.10014		0.51378	0.56537	0.58263	0.55861
-2.01205	0.093138	0.095776	0.097605	0.095377	0.09067	0.083204	0.07699	0.070684	0.065272	0.060135	0.058728	0.058794	0.060413	0.065274		0.11972	0.12307	0.12343	0.11751	0.10862	0.098825	0.087992	0.078518	0.070786	0.065831	0.062846	0.061622	0.062464	0.066789		0.25066	0.26302	0.26306	0.25046	0.22506	0.1932	0.16078	0.12996	0.1097	0.097626	0.088812	0.08629	0.090156	0.1001		0.51355	0.56537	0.58255	0.55866
-1.99882	0.093148	0.095781	0.097626	0.095357	0.090714	0.083207	0.07692	0.070675	0.065204	0.060137	0.058728	0.058896	0.060433	0.06521		0.11983	0.12316	0.12353	0.11758	0.10862	0.098883	0.087897	0.078542	0.07082	0.06573	0.062894	0.061691	0.062443	0.066816		0.2506	0.26306	0.26309	0.25045	0.22534	0.19322	0.16082	0.12982	0.10969	0.097631	0.088977	0.086306	0.090144	0.10004		0.51311	0.56537	0.58253	0.55863
-1.98558	0.093167	0.095753	0.097701	0.095358	0.090738	0.083177	0.076936	0.070635	0.065317	0.060176	0.05878	0.058767	0.060477	0.065208		0.11969	0.12318	0.12347	0.11754	0.10861	0.098908	0.087869	0.078535	0.070945	0.06572	0.062925	0.061684	0.062476	0.066795		0.25076	0.26307	0.26313	0.2503	0.22538	0.19328	0.16084	0.12988	0.10975	0.097721	0.089004	0.086377	0.090199	0.099987		0.51289	0.56515	0.58242	0.55872
-1.97234	0.093164	0.095702	0.097566	0.095266	0.090718	0.083247	0.076967	0.070647	0.065345	0.060158	0.05888	0.058788	0.060521	0.065271		0.11966	0.12311	0.12335	0.11751	0.10864	0.098848	0.087871	0.078512	0.07092	0.065794	0.062923	0.06163	0.062512	0.066895		0.2507	0.26289	0.26317	0.25038	0.22541	0.19334	0.16116	0.12981	0.10979	0.0978	0.089037	0.086406	0.090139	0.10005		0.51262	0.56503	0.58257	0.55854
-1.95911	0.093177	0.095748	0.09763	0.0953	0.090704	0.083194	0.076929	0.070711	0.065366	0.060155	0.05879	0.058827	0.060442	0.065285		0.11962	0.12306	0.12331	0.11743	0.10855	0.098899	0.087776	0.078438	0.070934	0.065824	0.062949	0.06169	0.062503	0.066913		0.25089	0.26291	0.26318	0.25023	0.22528	0.19336	0.16109	0.12976	0.10975	0.097781	0.089007	0.086516	0.090147	0.10008		0.5125	0.56489	0.58252	0.55848
-1.94587	0.093167	0.095788	0.097613	0.095273	0.090704	0.083148	0.076973	0.070729	0.065342	0.060132	0.058867	0.0589	0.060436	0.065208		0.11959	0.12307	0.12324	0.1175	0.10852	0.098861	0.087772	0.07845	0.071027	0.065871	0.062897	0.061667	0.062468	0.067027		0.25091	0.26276	0.26331	0.25021	0.22521	0.19334	0.16115	0.1298	0.10977	0.097841	0.089074	0.086478	0.090156	0.10012		0.51231	0.5649	0.58238	0.55838
-1.93263	0.093246	0.095784	0.097587	0.095301	0.09076	0.083089	0.076916	0.07082	0.065385	0.060193	0.058838	0.058938	0.06051	0.065235		0.11947	0.12302	0.12316	0.11749	0.10859	0.098813	0.087856	0.078398	0.07102	0.065668	0.062975	0.061681	0.062497	0.067021		0.25072	0.26283	0.26325	0.25012	0.22508	0.19334	0.16117	0.12973	0.10984	0.097939	0.089088	0.086454	0.09018	0.10016		0.51262	0.56473	0.58232	0.55844
-1.91939	0.0932	0.095861	0.097681	0.095251	0.090812	0.083147	0.076976	0.070853	0.065372	0.060242	0.058832	0.058935	0.06057	0.065202		0.11965	0.12298	0.12327	0.11749	0.10859	0.098913	0.087833	0.07841	0.071101	0.065791	0.062994	0.061734	0.06253	0.066972		0.25081	0.26285	0.26322	0.25016	0.22492	0.19325	0.16102	0.12977	0.10984	0.097921	0.089164	0.086487	0.090218	0.10014		0.51282	0.56489	0.58213	0.55816
-1.90616	0.093191	0.095885	0.097651	0.09531	0.090793	0.083174	0.07687	0.070847	0.065328	0.060189	0.058888	0.058942	0.060562	0.06521		0.11969	0.12297	0.12327	0.11756	0.10857	0.098917	0.087872	0.078495	0.071053	0.065856	0.063089	0.061702	0.062611	0.066902		0.2506	0.26285	0.2634	0.2502	0.22482	0.19312	0.16111	0.12982	0.10985	0.098006	0.089152	0.086479	0.090242	0.10028		0.51291	0.56467	0.58205	0.5578
-1.89292	0.093158	0.095827	0.097676	0.095295	0.090811	0.083178	0.076951	0.070973	0.065401	0.060202	0.058756	0.058926	0.060615	0.065208		0.1198	0.12308	0.12315	0.11755	0.10865	0.098927	0.087818	0.078602	0.071034	0.065818	0.063004	0.061711	0.06257	0.067016		0.25047	0.26292	0.26337	0.25012	0.22464	0.19309	0.16105	0.12996	0.10986	0.097966	0.089202	0.086559	0.090267	0.10021		0.51293	0.56479	0.58193	0.55767
-1.87968	0.093242	0.095886	0.097671	0.095244	0.090722	0.083195	0.076935	0.070931	0.065313	0.060207	0.058834	0.058905	0.060659	0.065325		0.11973	0.12294	0.12314	0.11749	0.10879	0.098842	0.087763	0.078708	0.071037	0.065783	0.06302	0.061778	0.062597	0.067036		0.25028	0.26292	0.26336	0.25001	0.22453	0.19297	0.16109	0.12978	0.10986	0.098089	0.0892	0.086604	0.090376	0.10025		0.51298	0.56469	0.58202	0.55773
-1.86645	0.093197	0.095893	0.097764	0.095163	0.090766	0.083282	0.07694	0.070846	0.065336	0.060277	0.058805	0.058892	0.060671	0.065333		0.11976	0.123	0.12313	0.11761	0.10875	0.098931	0.087829	0.078653	0.071088	0.065786	0.063	0.061755	0.062554	0.066992		0.25028	0.263	0.26339	0.25009	0.22436	0.19293	0.16105	0.1298	0.10986	0.097955	0.089212	0.086572	0.090386	0.10027		0.51292	0.56467	0.58195	0.55775
-1.85321	0.093239	0.095908	0.097785	0.095319	0.090788	0.083221	0.076976	0.070911	0.065326	0.060267	0.058799	0.059002	0.060699	0.065305		0.11969	0.12305	0.12319	0.11748	0.10879	0.09886	0.087772	0.078603	0.071049	0.065886	0.063069	0.061812	0.062621	0.067026		0.25012	0.26308	0.26352	0.24995	0.22439	0.19297	0.16101	0.12984	0.10985	0.098044	0.089182	0.086696	0.090392	0.1003		0.51281	0.56463	0.58181	0.55773
-1.83997	0.093162	0.095948	0.097759	0.095371	0.090697	0.083283	0.077043	0.0709	0.06531	0.06026	0.058711	0.058948	0.060659	0.065306		0.11967	0.12307	0.12319	0.11751	0.10877	0.098851	0.087879	0.078578	0.071056	0.065883	0.063069	0.06176	0.06261	0.067004		0.25023	0.26312	0.26363	0.25	0.22431	0.19288	0.16102	0.12966	0.10986	0.097981	0.089438	0.08666	0.090449	0.10025		0.5128	0.56453	0.58169	0.55779
-1.82673	0.093188	0.09594	0.097781	0.095377	0.090776	0.083325	0.077017	0.070923	0.065338	0.06029	0.058721	0.058945	0.060657	0.065327		0.11961	0.12309	0.12324	0.1175	0.10876	0.098918	0.087923	0.078572	0.071184	0.06584	0.063156	0.061755	0.062673	0.067075		0.25027	0.26304	0.26357	0.24995	0.22448	0.19292	0.16104	0.1298	0.10981	0.09795	0.089437	0.086692	0.090351	0.10038		0.51263	0.56448	0.58158	0.55758
-1.8135	0.093214	0.09596	0.097835	0.095365	0.090742	0.083277	0.077004	0.070897	0.065324	0.060324	0.058772	0.059001	0.060726	0.065366		0.11952	0.12305	0.12327	0.11743	0.10874	0.098975	0.088072	0.078486	0.071139	0.065855	0.063124	0.061814	0.062697	0.066999		0.2504	0.26312	0.26344	0.24994	0.22447	0.19291	0.16096	0.12976	0.10986	0.097979	0.089422	0.086672	0.090508	0.10044		0.51251	0.56452	0.58142	0.55739
-1.80026	0.093199	0.096037	0.097787	0.095351	0.090724	0.083434	0.077003	0.070883	0.06531	0.060359	0.058722	0.058965	0.06071	0.065518		0.11949	0.12304	0.12323	0.11738	0.10877	0.098924	0.088105	0.078575	0.071271	0.065853	0.063154	0.06178	0.062694	0.067097		0.25025	0.26299	0.26324	0.24992	0.22447	0.19298	0.16099	0.12987	0.10987	0.098005	0.089483	0.086704	0.090489	0.10044		0.51191	0.56442	0.58142	0.5571
-1.78702	0.093189	0.096014	0.097757	0.095439	0.090769	0.08335	0.076989	0.070906	0.065427	0.060277	0.058744	0.059027	0.060682	0.065475		0.11958	0.12305	0.12316	0.11754	0.10871	0.098931	0.088098	0.078502	0.071271	0.06596	0.063141	0.061829	0.062694	0.067091		0.25015	0.26314	0.263	0.24993	0.22453	0.19306	0.16106	0.12978	0.10999	0.098032	0.089549	0.08673	0.090498	0.10055		0.51155	0.56427	0.58117	0.55711
-1.77378	0.093103	0.096067	0.097812	0.095442	0.090828	0.083431	0.076928	0.070935	0.065401	0.060391	0.058856	0.059015	0.060764	0.065424		0.11945	0.12301	0.12305	0.11751	0.10873	0.098931	0.088136	0.078551	0.071305	0.065913	0.063145	0.061814	0.062798	0.067073		0.24998	0.26309	0.26279	0.24984	0.22447	0.19305	0.16108	0.12981	0.10994	0.09795	0.089567	0.086882	0.090555	0.10073		0.51099	0.56435	0.58095	0.55678
-1.76055	0.093183	0.096065	0.097744	0.095435	0.090654	0.083448	0.07702	0.070969	0.065418	0.060351	0.058794	0.058973	0.060792	0.065532		0.11946	0.12311	0.1231	0.1175	0.10868	0.098889	0.088149	0.078555	0.071206	0.065892	0.063175	0.061776	0.062741	0.06712		0.24983	0.26297	0.2627	0.24994	0.22444	0.19314	0.16108	0.12982	0.10985	0.097969	0.089478	0.086753	0.090586	0.10078		0.51072	0.56425	0.58078	0.5567
-1.74731	0.093185	0.096088	0.09782	0.095423	0.090691	0.083444	0.077142	0.070977	0.065431	0.060466	0.058865	0.059045	0.060726	0.065539		0.11935	0.12302	0.12313	0.11756	0.10879	0.098955	0.088025	0.078636	0.071267	0.065949	0.063159	0.061827	0.062699	0.067136		0.24974	0.2629	0.26249	0.24979	0.22448	0.19334	0.1611	0.12988	0.1099	0.098018	0.089553	0.086868	0.090652	0.10079		0.51028	0.56435	0.58061	0.55652
-1.73407	0.093135	0.096011	0.097795	0.09543	0.090708	0.083422	0.077105	0.070988	0.065527	0.060488	0.058847	0.05911	0.060785	0.065541		0.11943	0.12307	0.12322	0.11748	0.10878	0.098971	0.088043	0.078713	0.071215	0.065935	0.063236	0.061846	0.062671	0.067216		0.24964	0.26285	0.26235	0.24987	0.22456	0.19351	0.16109	0.12986	0.10994	0.098004	0.089596	0.086813	0.090555	0.10079		0.51012	0.56418	0.58051	0.55651
-1.72084	0.093105	0.09598	0.097769	0.09544	0.09076	0.08346	0.077133	0.07099	0.065532	0.060477	0.058887	0.059021	0.060755	0.06559		0.11946	0.12308	0.12317	0.11743	0.10874	0.098974	0.088057	0.078586	0.071287	0.065985	0.063241	0.061881	0.062823	0.067239		0.24971	0.26278	0.26225	0.24987	0.22455	0.19356	0.16098	0.12982	0.10996	0.098166	0.089592	0.086821	0.090665	0.10083		0.51007	0.56408	0.58024	0.55652
-1.7076	0.093122	0.096034	0.097786	0.095467	0.09078	0.083306	0.077136	0.070987	0.06557	0.060457	0.058902	0.059097	0.060805	0.065607		0.11949	0.12313	0.12313	0.11746	0.10879	0.098937	0.088036	0.078666	0.071301	0.065997	0.063241	0.061883	0.062771	0.06716		0.24964	0.26278	0.26227	0.24975	0.22459	0.19357	0.16085	0.12974	0.11004	0.098229	0.089697	0.086913	0.09071	0.10077		0.50993	0.5639	0.58011	0.55632
-1.69436	0.093097	0.095957	0.097788	0.095431	0.090862	0.083406	0.077164	0.070987	0.065612	0.060404	0.05888	0.059036	0.060771	0.065676		0.11947	0.12308	0.12309	0.11749	0.10881	0.098891	0.088072	0.078653	0.071313	0.066044	0.063278	0.06193	0.062862	0.067216		0.24966	0.26261	0.2622	0.24976	0.22436	0.19356	0.16081	0.12979	0.11005	0.09825	0.08974	0.086981	0.090744	0.10083		0.51011	0.5639	0.57979	0.55628
-1.68112	0.09311	0.096052	0.097753	0.095503	0.09084	0.083474	0.077126	0.070946	0.065572	0.060554	0.058824	0.059171	0.060818	0.065692		0.11952	0.1232	0.12311	0.11748	0.10883	0.098888	0.088064	0.078616	0.071368	0.066092	0.063288	0.061995	0.062879	0.067233		0.24965	0.26241	0.26233	0.24962	0.22444	0.19345	0.16088	0.12985	0.11009	0.09825	0.089853	0.086925	0.090848	0.10084		0.51004	0.56359	0.57973	0.55606
-1.66789	0.093113	0.09597	0.097774	0.095519	0.090849	0.083545	0.077171	0.071024	0.065628	0.060541	0.05891	0.059164	0.060828	0.065682		0.11961	0.12309	0.12313	0.11744	0.10884	0.098892	0.088063	0.07867	0.071362	0.06616	0.063345	0.061985	0.062956	0.067317		0.24973	0.26253	0.26258	0.24969	0.22427	0.19337	0.16082	0.12991	0.11007	0.098323	0.089882	0.086967	0.090827	0.10088		0.50974	0.56364	0.57945	0.55592
-1.65465	0.093186	0.095972	0.097808	0.095574	0.090868	0.083525	0.077183	0.071013	0.065643	0.060581	0.058935	0.059215	0.060895	0.065721		0.11968	0.12308	0.12309	0.11744	0.10884	0.098944	0.088122	0.078749	0.071263	0.066149	0.063343	0.061987	0.062928	0.067261		0.24973	0.26243	0.26269	0.24981	0.22424	0.19334	0.16106	0.1299	0.11008	0.09828	0.089808	0.087054	0.090875	0.10092		0.5094	0.56345	0.5792	0.55578
-1.64141	0.09315	0.095968	0.097763	0.095525	0.090831	0.0835	0.077134	0.071071	0.065698	0.060613	0.058932	0.059204	0.060869	0.065796		0.11975	0.1231	0.12303	0.11755	0.10881	0.098941	0.088065	0.07869	0.071329	0.066216	0.063419	0.061989	0.063081	0.06734		0.24966	0.26245	0.26236	0.24985	0.22427	0.19326	0.16118	0.12993	0.1102	0.098285	0.089851	0.087042	0.090933	0.10091		0.50934	0.56333	0.57907	0.55557
-1.62818	0.093144	0.095976	0.097797	0.095524	0.090872	0.083532	0.077166	0.07103	0.065722	0.060615	0.058913	0.059256	0.06097	0.065793		0.11978	0.12307	0.12304	0.11757	0.10879	0.098845	0.088069	0.078701	0.071436	0.066286	0.063371	0.062042	0.063056	0.067418		0.24971	0.26232	0.26205	0.24976	0.22421	0.19329	0.16136	0.13002	0.1102	0.098277	0.089956	0.087121	0.091039	0.10088		0.50954	0.56311	0.57883	0.55548
-1.61494	0.093191	0.095995	0.097866	0.09553	0.090875	0.083559	0.077231	0.071124	0.065676	0.060685	0.05895	0.059229	0.061009	0.065806		0.11978	0.12317	0.12307	0.11754	0.10881	0.09893	0.088071	0.078614	0.071431	0.066194	0.063433	0.062085	0.063065	0.067444		0.24972	0.2623	0.26179	0.24974	0.22424	0.19334	0.16123	0.13006	0.11025	0.098496	0.089973	0.087242	0.091042	0.10091		0.50946	0.56307	0.57866	0.5555
-1.6017	0.093212	0.096023	0.097828	0.095551	0.091003	0.08352	0.07717	0.071148	0.065751	0.060597	0.059032	0.059309	0.061029	0.065839		0.11976	0.12316	0.12302	0.11755	0.10878	0.098821	0.088094	0.078587	0.071385	0.066319	0.063453	0.062129	0.063059	0.067458		0.24967	0.26233	0.26169	0.24958	0.22426	0.19337	0.16102	0.13014	0.11024	0.098641	0.089964	0.087208	0.09115	0.10095		0.50954	0.56289	0.57831	0.5555
-1.58846	0.09329	0.096062	0.097817	0.095505	0.090871	0.083549	0.077214	0.071169	0.065711	0.060666	0.059057	0.059304	0.061005	0.065826		0.11972	0.12311	0.12298	0.11753	0.10879	0.098843	0.088074	0.078609	0.071488	0.066315	0.063484	0.062084	0.063112	0.06742		0.24974	0.26226	0.26158	0.24955	0.2242	0.19328	0.16076	0.13005	0.11036	0.098787	0.08999	0.08727	0.091209	0.101		0.50958	0.56254	0.57785	0.55509
-1.57523	0.093287	0.096127	0.097857	0.095568	0.090962	0.083613	0.077216	0.071191	0.065681	0.060707	0.059005	0.059362	0.060971	0.065887		0.11977	0.12316	0.12292	0.11757	0.10874	0.099023	0.088108	0.078551	0.071464	0.066253	0.063434	0.062172	0.063074	0.06748		0.24972	0.26212	0.26148	0.24962	0.22422	0.19335	0.16092	0.13017	0.11041	0.098894	0.090034	0.087355	0.091256	0.10118		0.5095	0.5624	0.57789	0.55504
-1.56199	0.093313	0.096089	0.097942	0.095522	0.090984	0.083559	0.077218	0.071234	0.065813	0.060698	0.059046	0.059366	0.061036	0.065972		0.11971	0.12309	0.12295	0.11758	0.10873	0.099104	0.088147	0.078571	0.071506	0.0663	0.063483	0.062216	0.063049	0.067585		0.24951	0.26207	0.26138	0.24957	0.22411	0.19326	0.16095	0.13013	0.11038	0.098996	0.090027	0.087457	0.091259	0.10135		0.50928	0.56197	0.57764	0.55489
-1.54875	0.093386	0.09615	0.09788	0.095495	0.091015	0.083638	0.077264	0.071297	0.065809	0.060721	0.05908	0.059383	0.061106	0.065959		0.11968	0.12314	0.12301	0.11759	0.10875	0.09918	0.088235	0.078614	0.071544	0.066347	0.063532	0.0622	0.063253	0.067518		0.24935	0.26213	0.26145	0.24958	0.22411	0.1933	0.16091	0.1302	0.11045	0.099016	0.090014	0.087508	0.091384	0.10137		0.50913	0.56199	0.57741	0.55446
-1.53552	0.093279	0.096118	0.097921	0.095546	0.091046	0.083524	0.077301	0.071397	0.06582	0.060658	0.059157	0.059375	0.061099	0.065957		0.11983	0.12317	0.123	0.11761	0.10874	0.099204	0.088273	0.07864	0.071566	0.066394	0.063574	0.062299	0.063289	0.067529		0.24932	0.26212	0.26134	0.24944	0.22412	0.19336	0.16102	0.13034	0.11053	0.099086	0.090107	0.087361	0.091378	0.10134		0.50892	0.56185	0.57699	0.55426
-1.52228	0.093358	0.096121	0.097874	0.095482	0.091075	0.083542	0.077443	0.071396	0.065941	0.060771	0.059113	0.059399	0.061145	0.066022		0.11975	0.12317	0.12295	0.11768	0.10875	0.099196	0.088411	0.078698	0.07154	0.066393	0.063574	0.062284	0.063251	0.067606		0.24943	0.26196	0.26135	0.24945	0.22402	0.19336	0.16116	0.1304	0.11061	0.098998	0.090138	0.087332	0.091391	0.10135		0.50866	0.5617	0.57656	0.55431
-1.50904	0.09337	0.096145	0.097955	0.095513	0.091115	0.083572	0.077487	0.071341	0.065933	0.060778	0.059224	0.059415	0.061141	0.066056		0.11981	0.12318	0.12295	0.11762	0.10884	0.0992	0.088344	0.078885	0.071587	0.066454	0.063679	0.062385	0.063263	0.067549		0.24937	0.26192	0.26131	0.24938	0.224	0.19327	0.16128	0.13044	0.11063	0.098915	0.090127	0.087441	0.091438	0.10143		0.5083	0.56139	0.57632	0.55436
-1.4958	0.093319	0.096176	0.097851	0.095499	0.091114	0.0836	0.07748	0.071442	0.065874	0.060813	0.059361	0.059476	0.061143	0.066165		0.11977	0.12308	0.12295	0.11749	0.10879	0.099155	0.088313	0.078905	0.071661	0.066505	0.063653	0.062418	0.063331	0.067617		0.24933	0.26182	0.26142	0.24932	0.22398	0.19329	0.16132	0.13044	0.11075	0.098928	0.090227	0.087482	0.091512	0.10135		0.50819	0.56124	0.57597	0.55439
-1.48257	0.093293	0.096179	0.097924	0.095553	0.09121	0.083616	0.077469	0.071332	0.065943	0.060865	0.059329	0.05947	0.061138	0.066102		0.11986	0.12318	0.12298	0.11751	0.10892	0.099224	0.088373	0.078893	0.071661	0.066605	0.063735	0.06245	0.063325	0.067603		0.24919	0.26178	0.26134	0.2493	0.22373	0.19327	0.16132	0.13053	0.1108	0.098892	0.090325	0.087664	0.091613	0.10139		0.50802	0.56046	0.57584	0.55426
-1.46933	0.093373	0.096156	0.097932	0.095624	0.091105	0.083656	0.077541	0.071413	0.065901	0.060849	0.059329	0.0594	0.061179	0.066205		0.11973	0.12317	0.12301	0.11755	0.10886	0.099171	0.08836	0.07891	0.071747	0.066745	0.06376	0.062537	0.063306	0.067663		0.24918	0.26161	0.26115	0.24932	0.22354	0.19338	0.16136	0.13054	0.11092	0.098973	0.090335	0.087719	0.091648	0.1015		0.5081	0.56028	0.57581	0.55405
-1.45609	0.093458	0.096083	0.097978	0.095577	0.091174	0.0837	0.077537	0.071423	0.065965	0.060906	0.059384	0.059483	0.061257	0.066197		0.11977	0.12316	0.12289	0.11746	0.10887	0.099176	0.088384	0.078953	0.071678	0.066721	0.063882	0.062569	0.063357	0.067706		0.24896	0.26158	0.26106	0.24917	0.22338	0.1934	0.16136	0.13059	0.11096	0.099072	0.090472	0.087701	0.091683	0.10153		0.50814	0.55985	0.57557	0.55374
-1.44285	0.093421	0.096172	0.097937	0.095612	0.091121	0.083636	0.077529	0.071463	0.066028	0.060982	0.059396	0.059534	0.061253	0.066173		0.11975	0.12318	0.1229	0.11754	0.10887	0.099105	0.08839	0.079042	0.071757	0.066809	0.063845	0.062559	0.063401	0.067793		0.24899	0.26157	0.26101	0.2494	0.22331	0.19342	0.16128	0.13065	0.111	0.09916	0.090511	0.087828	0.091754	0.10163		0.50782	0.55948	0.57533	0.55336
-1.42962	0.093467	0.096182	0.098085	0.095598	0.091202	0.083661	0.07756	0.071526	0.065929	0.06104	0.059485	0.05954	0.061298	0.066264		0.11979	0.12314	0.12285	0.11754	0.10887	0.099025	0.088403	0.079124	0.071778	0.066758	0.063986	0.062518	0.06339	0.067773		0.24899	0.26152	0.26086	0.2491	0.22333	0.19334	0.16125	0.13067	0.1111	0.099219	0.090649	0.087886	0.091854	0.10175		0.50751	0.55909	0.57496	0.55299
-1.41638	0.093431	0.096232	0.098013	0.095598	0.091231	0.083742	0.07756	0.071484	0.065933	0.061026	0.059361	0.059687	0.061404	0.066266		0.11978	0.12311	0.12294	0.11755	0.1089	0.098961	0.088396	0.079092	0.071808	0.06677	0.063995	0.062575	0.063429	0.06783		0.24898	0.26136	0.26078	0.24916	0.22338	0.19338	0.16117	0.13067	0.11114	0.099321	0.09087	0.088013	0.091826	0.1018		0.50734	0.55877	0.57458	0.55249
-1.40314	0.093441	0.096155	0.098032	0.095556	0.091279	0.083821	0.077554	0.071566	0.06604	0.061078	0.059468	0.059717	0.061383	0.066334		0.11977	0.12317	0.12293	0.11762	0.10899	0.099044	0.088436	0.079125	0.071825	0.06679	0.063957	0.062596	0.063453	0.067759		0.24891	0.26131	0.26078	0.24901	0.22314	0.19335	0.16108	0.13072	0.11126	0.099327	0.090988	0.088136	0.091963	0.10191		0.50717	0.55848	0.57428	0.5519
-1.38991	0.093376	0.096252	0.09802	0.095733	0.091318	0.083843	0.077666	0.07163	0.066046	0.061143	0.059473	0.059748	0.061463	0.066358		0.11977	0.12322	0.12297	0.11761	0.109	0.099036	0.088474	0.079053	0.071769	0.066742	0.063995	0.062675	0.063512	0.067827		0.24882	0.26119	0.26052	0.24901	0.22333	0.19338	0.16115	0.13078	0.11122	0.099486	0.091058	0.088131	0.09204	0.10201		0.50714	0.55826	0.57388	0.55163
-1.37667	0.09345	0.096314	0.097975	0.095623	0.091369	0.083765	0.077602	0.071659	0.066167	0.061181	0.059563	0.05973	0.061447	0.066441		0.11974	0.1232	0.1229	0.11764	0.10904	0.099087	0.088517	0.079066	0.071841	0.066872	0.064074	0.062775	0.06362	0.067805		0.24877	0.26105	0.26036	0.24882	0.22345	0.19337	0.16121	0.13096	0.1113	0.099516	0.091103	0.088222	0.092048	0.10204		0.50674	0.55777	0.57337	0.55149
-1.36343	0.09344	0.096315	0.097992	0.095634	0.091389	0.083831	0.077674	0.071684	0.066139	0.061205	0.059624	0.05983	0.061542	0.066509		0.11983	0.12319	0.12293	0.11766	0.10907	0.09918	0.088479	0.079179	0.071843	0.066947	0.06411	0.062836	0.063605	0.067865		0.2488	0.26086	0.26026	0.24856	0.22349	0.19341	0.16123	0.13092	0.11149	0.099595	0.091192	0.088259	0.092076	0.1021		0.50658	0.55721	0.57303	0.55133
-1.35019	0.093428	0.096354	0.098094	0.095718	0.091424	0.083978	0.077666	0.071665	0.066211	0.061216	0.059588	0.059782	0.061616	0.066465		0.11977	0.12322	0.12301	0.11772	0.10911	0.099228	0.088501	0.079174	0.071989	0.0669	0.064128	0.062841	0.063694	0.067959		0.24872	0.26072	0.26025	0.24859	0.22358	0.19342	0.16135	0.13092	0.11156	0.099658	0.091215	0.088363	0.09216	0.10217		0.50634	0.55703	0.57266	0.55097
-1.33696	0.093537	0.096331	0.09809	0.095557	0.091386	0.083954	0.077692	0.071727	0.066184	0.061254	0.059638	0.059844	0.061633	0.066584		0.11981	0.12322	0.12292	0.11766	0.10911	0.099218	0.088534	0.079202	0.071983	0.066974	0.064174	0.062847	0.063673	0.068027		0.24878	0.26052	0.26019	0.24832	0.22372	0.19353	0.16139	0.1309	0.11159	0.099758	0.091226	0.088334	0.092207	0.10216		0.50605	0.55652	0.57244	0.55044
-1.32372	0.093614	0.096339	0.098102	0.095694	0.091374	0.083887	0.07769	0.071713	0.066271	0.06125	0.059644	0.059905	0.061741	0.066695		0.11977	0.12317	0.1228	0.1176	0.10918	0.099306	0.088615	0.07922	0.072006	0.067028	0.064225	0.062904	0.06375	0.068046		0.24868	0.26045	0.26018	0.24842	0.22374	0.19358	0.16144	0.13097	0.11165	0.099793	0.091279	0.088447	0.092373	0.10221		0.50587	0.55621	0.57187	0.55034
-1.31048	0.093653	0.096332	0.098044	0.095568	0.091484	0.083922	0.0778	0.071751	0.066317	0.061349	0.059712	0.059975	0.061765	0.06671		0.11988	0.12317	0.12284	0.11765	0.10916	0.099284	0.088588	0.079245	0.07206	0.06709	0.064318	0.063021	0.063746	0.068015		0.24865	0.26032	0.26028	0.24831	0.22376	0.19369	0.1616	0.13105	0.11172	0.099931	0.091284	0.088502	0.092454	0.10228		0.50545	0.55592	0.57154	0.54996
-1.29725	0.093656	0.096406	0.098079	0.095601	0.091411	0.083902	0.07787	0.071828	0.066397	0.061355	0.059726	0.060044	0.06181	0.066643		0.11978	0.12315	0.12287	0.11781	0.10911	0.099309	0.088583	0.079291	0.072163	0.067095	0.064315	0.063017	0.063831	0.068128		0.24854	0.26017	0.26031	0.24831	0.22367	0.19362	0.16169	0.13118	0.11184	0.10005	0.091381	0.088693	0.092682	0.10233		0.50501	0.55549	0.57102	0.54955
-1.28401	0.093668	0.096464	0.098125	0.09556	0.091526	0.083948	0.07788	0.071853	0.066398	0.061377	0.059762	0.060096	0.061839	0.066697		0.11984	0.12318	0.12296	0.11785	0.10907	0.099411	0.088638	0.079417	0.072244	0.067176	0.064448	0.063083	0.063907	0.068244		0.24843	0.26011	0.26026	0.24818	0.22358	0.19371	0.16171	0.13128	0.11186	0.10017	0.091516	0.088761	0.092734	0.10247		0.50448	0.55489	0.57058	0.54906
-1.27077	0.093705	0.096433	0.098086	0.095667	0.091452	0.084024	0.077874	0.07183	0.066403	0.061436	0.059925	0.060158	0.061852	0.066748		0.11979	0.12325	0.12308	0.11783	0.10912	0.099437	0.088612	0.079421	0.072357	0.067106	0.064477	0.063084	0.063957	0.068238		0.24838	0.25998	0.26021	0.24805	0.22364	0.19364	0.16206	0.1313	0.1119	0.10029	0.091592	0.088936	0.092943	0.10256		0.50419	0.55448	0.57008	0.548
-1.25753	0.093749	0.096398	0.098103	0.095651	0.091498	0.084026	0.077976	0.071889	0.066397	0.061534	0.059919	0.06015	0.06192	0.066759		0.11975	0.12327	0.12309	0.11781	0.10926	0.099391	0.088689	0.079448	0.072305	0.06726	0.064604	0.063205	0.064106	0.068294		0.24812	0.25989	0.26004	0.24798	0.22357	0.19365	0.16209	0.1315	0.11201	0.10032	0.091697	0.089141	0.092986	0.1027		0.50396	0.55391	0.56971	0.54704
-1.2443	0.093773	0.096449	0.098154	0.095669	0.091555	0.084076	0.077953	0.072036	0.066432	0.061576	0.060019	0.060287	0.061988	0.06682		0.11988	0.12314	0.12307	0.11779	0.10931	0.099418	0.088808	0.079434	0.072351	0.067354	0.064558	0.063259	0.064134	0.068401		0.24811	0.25995	0.26	0.24791	0.22369	0.19367	0.16216	0.13155	0.11214	0.10046	0.091875	0.089271	0.093127	0.1029		0.50374	0.55346	0.56923	0.54725
-1.23106	0.093768	0.09641	0.09822	0.095764	0.091495	0.084115	0.077997	0.072023	0.066516	0.061617	0.060015	0.060346	0.062011	0.066791		0.11984	0.12318	0.1231	0.11785	0.10925	0.099466	0.088788	0.079577	0.072448	0.067462	0.06468	0.063287	0.064238	0.068552		0.24814	0.25968	0.25992	0.24786	0.2236	0.19356	0.16229	0.13176	0.11215	0.10045	0.091942	0.089384	0.093221	0.10302		0.50352	0.55288	0.56888	0.54703
-1.21782	0.093853	0.096432	0.098195	0.095784	0.091541	0.084185	0.078057	0.072055	0.066509	0.061695	0.060138	0.060387	0.062012	0.066896		0.11984	0.12309	0.12301	0.11784	0.10933	0.099447	0.088797	0.079697	0.07242	0.067477	0.064835	0.063379	0.064279	0.06855		0.24802	0.25952	0.25982	0.24771	0.22357	0.19351	0.1623	0.13173	0.11224	0.10068	0.092231	0.089476	0.093281	0.10322		0.50317	0.5522	0.56821	0.54708
-1.20459	0.093929	0.096393	0.098255	0.095845	0.091602	0.084148	0.078104	0.072154	0.066573	0.061763	0.060227	0.060461	0.062171	0.066994		0.11989	0.12325	0.12312	0.11791	0.10923	0.099563	0.088869	0.079794	0.072498	0.067525	0.064939	0.063455	0.064332	0.068576		0.24785	0.25946	0.25979	0.24772	0.22352	0.19348	0.16225	0.13174	0.1124	0.10072	0.092274	0.089554	0.093417	0.10325		0.5026	0.55165	0.56751	0.54652
-1.19135	0.09397	0.09644	0.098249	0.095839	0.091679	0.084253	0.078127	0.072157	0.066644	0.061786	0.060242	0.060517	0.06218	0.066996		0.11991	0.12327	0.12319	0.11782	0.10928	0.099604	0.088834	0.07986	0.072586	0.067565	0.064991	0.063491	0.064438	0.068706		0.24777	0.25945	0.2595	0.24746	0.22338	0.1935	0.16236	0.13191	0.11244	0.10084	0.092537	0.089685	0.09348	0.10349		0.50224	0.5512	0.56679	0.54571
-1.17811	0.094066	0.096508	0.098231	0.095879	0.091701	0.084223	0.078164	0.07224	0.066627	0.0618	0.06036	0.06061	0.062315	0.067057		0.11995	0.12319	0.12314	0.11778	0.10931	0.099678	0.088926	0.079965	0.072705	0.067675	0.065014	0.063604	0.064474	0.068787		0.24773	0.25925	0.25949	0.24731	0.22335	0.1935	0.16232	0.13184	0.11249	0.10103	0.0926	0.089817	0.093682	0.10359		0.5017	0.55072	0.56631	0.5449
-1.16487	0.094051	0.096538	0.098313	0.095949	0.091735	0.084254	0.078263	0.072227	0.066718	0.061914	0.060437	0.06071	0.062393	0.067134		0.12007	0.12325	0.12312	0.11779	0.10931	0.099747	0.089007	0.079985	0.072787	0.067784	0.065157	0.063703	0.06445	0.068933		0.24771	0.25908	0.25931	0.24723	0.22331	0.19337	0.16234	0.13198	0.11257	0.10114	0.092873	0.090015	0.09379	0.10373		0.50114	0.54997	0.56557	0.54426
-1.15164	0.094092	0.096493	0.098329	0.095976	0.091803	0.0843	0.078338	0.0723	0.066809	0.061965	0.060463	0.060727	0.062433	0.067209		0.12003	0.12327	0.12315	0.11787	0.10928	0.09983	0.089036	0.080147	0.072915	0.067817	0.065231	0.063767	0.064525	0.068895		0.24764	0.25907	0.25916	0.24705	0.22319	0.19336	0.16225	0.132	0.11275	0.10126	0.093008	0.090153	0.093993	0.10395		0.5006	0.54942	0.56483	0.54373
-1.1384	0.094092	0.096594	0.098322	0.096021	0.091928	0.084319	0.07836	0.072384	0.066879	0.061947	0.060499	0.060762	0.062472	0.06737		0.12009	0.12321	0.12322	0.11783	0.10938	0.09977	0.089094	0.080217	0.073051	0.067912	0.065333	0.063905	0.06456	0.069043		0.24763	0.25904	0.25893	0.24678	0.22308	0.19331	0.16237	0.13203	0.11292	0.10138	0.093177	0.090375	0.094201	0.10419		0.50008	0.54896	0.56407	0.54294
-1.12516	0.094094	0.096591	0.098375	0.09607	0.091996	0.084372	0.078419	0.072386	0.066913	0.062103	0.060593	0.06086	0.062596	0.06745		0.1201	0.12333	0.12331	0.11798	0.10939	0.099872	0.08914	0.080232	0.07303	0.068003	0.065415	0.063996	0.064633	0.069176		0.24757	0.25895	0.25881	0.24679	0.22294	0.19332	0.16238	0.13214	0.1131	0.10163	0.093365	0.090494	0.094349	0.10429		0.49948	0.54811	0.56301	0.5423
-1.11192	0.094077	0.096594	0.098329	0.096127	0.091979	0.084497	0.078528	0.072484	0.066938	0.062158	0.060768	0.060989	0.062598	0.067554		0.1201	0.12321	0.12337	0.11793	0.10949	0.09988	0.089157	0.080315	0.073113	0.068138	0.065505	0.06409	0.064748	0.069273		0.24741	0.25873	0.2585	0.24664	0.22284	0.19336	0.16255	0.1323	0.1132	0.10185	0.093605	0.090631	0.094538	0.10452		0.49845	0.54715	0.56206	0.54154
-1.09869	0.09416	0.096696	0.098434	0.096179	0.091993	0.084424	0.078514	0.072564	0.067121	0.062212	0.060894	0.061086	0.062744	0.067477		0.12014	0.12328	0.12329	0.11798	0.10956	0.099865	0.089167	0.080394	0.073198	0.068206	0.065608	0.064246	0.064799	0.069251		0.24721	0.25859	0.25837	0.2465	0.22274	0.19343	0.16275	0.13243	0.11341	0.10217	0.093719	0.090921	0.09478	0.10466		0.49767	0.54599	0.56102	0.54091
-1.08545	0.094154	0.096742	0.098427	0.096327	0.09201	0.084445	0.078595	0.072594	0.067205	0.062308	0.06089	0.061197	0.06284	0.067638		0.12022	0.12329	0.12333	0.11796	0.10966	0.09997	0.089287	0.080424	0.073432	0.068344	0.065677	0.06432	0.064929	0.069372		0.24703	0.2584	0.25809	0.24629	0.22254	0.19337	0.1628	0.13257	0.11358	0.10237	0.093966	0.091177	0.095028	0.10484		0.497	0.54505	0.56026	0.54019
-1.07221	0.094134	0.096727	0.0985	0.0963	0.092107	0.084602	0.078683	0.072763	0.067263	0.062405	0.060978	0.061278	0.062958	0.067773		0.12028	0.1233	0.12332	0.11801	0.10965	0.099967	0.089392	0.080476	0.073432	0.068465	0.065847	0.064527	0.065097	0.069595		0.24683	0.25824	0.25795	0.24609	0.22249	0.19348	0.16284	0.13276	0.11379	0.10266	0.094148	0.091369	0.095322	0.10504		0.49637	0.54396	0.55904	0.53918
-1.05898	0.094205	0.096726	0.098577	0.096334	0.092045	0.084649	0.078742	0.072716	0.067367	0.062562	0.061061	0.061414	0.063053	0.067877		0.12017	0.12329	0.12337	0.11795	0.10964	0.10004	0.089517	0.080653	0.073613	0.068613	0.065967	0.064641	0.065241	0.069576		0.24675	0.25787	0.25761	0.24578	0.22227	0.19342	0.16292	0.13284	0.11397	0.10275	0.094353	0.09172	0.09569	0.10525		0.49554	0.54294	0.55814	0.53803
-1.04574	0.094319	0.096812	0.098629	0.096377	0.092207	0.084708	0.078769	0.072859	0.067491	0.062701	0.06123	0.061464	0.063158	0.068007		0.1202	0.12325	0.12334	0.11806	0.10968	0.10016	0.089496	0.080768	0.073727	0.068731	0.066046	0.064826	0.065342	0.069773		0.24658	0.25762	0.2573	0.24554	0.22207	0.19338	0.16304	0.13302	0.11419	0.10304	0.094648	0.092016	0.095847	0.10554		0.49464	0.54212	0.55694	0.5368
-1.0325	0.094412	0.09682	0.098634	0.096494	0.092348	0.084736	0.078914	0.073011	0.067651	0.062741	0.061311	0.061544	0.063321	0.068083		0.12014	0.12324	0.12322	0.11814	0.10977	0.10023	0.089515	0.080889	0.073866	0.068924	0.06618	0.064944	0.065497	0.069821		0.24645	0.25744	0.25703	0.24536	0.222	0.19334	0.16327	0.1332	0.11452	0.10324	0.094997	0.092336	0.096103	0.10573		0.49388	0.5413	0.55555	0.53591
-1.01926	0.094415	0.096811	0.098721	0.096539	0.0923	0.084882	0.079011	0.073172	0.067784	0.0628	0.061454	0.061736	0.06354	0.068336		0.12026	0.12326	0.12326	0.11808	0.10982	0.10032	0.089715	0.081069	0.074077	0.069065	0.066316	0.065138	0.065662	0.070008		0.24633	0.25707	0.25668	0.24506	0.22191	0.19335	0.16334	0.13335	0.11478	0.10343	0.095152	0.092697	0.096404	0.10597		0.49286	0.53983	0.55415	0.53476
-1.00603	0.094439	0.096936	0.098713	0.096517	0.092356	0.084955	0.079075	0.073288	0.067865	0.063031	0.061563	0.061907	0.0636	0.068606		0.12024	0.12327	0.12316	0.11803	0.10983	0.10037	0.089805	0.081183	0.07426	0.069226	0.0665	0.065312	0.065906	0.070177		0.24621	0.2566	0.25622	0.24484	0.22174	0.1934	0.16342	0.13364	0.1151	0.1038	0.095511	0.093008	0.096677	0.10643		0.49191	0.53809	0.55277	0.53352
-0.99279	0.094545	0.097	0.098758	0.096589	0.092395	0.084981	0.079193	0.073449	0.068025	0.063111	0.061756	0.062108	0.063829	0.068726		0.1204	0.12314	0.12317	0.11811	0.10986	0.10049	0.089841	0.081316	0.074453	0.069407	0.066679	0.065587	0.066173	0.070445		0.24579	0.25621	0.25576	0.24463	0.22161	0.19347	0.16349	0.13383	0.11534	0.10416	0.09595	0.093316	0.097013	0.10677		0.49089	0.53626	0.55128	0.53213
-0.979553	0.094533	0.097041	0.098822	0.096748	0.092484	0.085135	0.079283	0.073628	0.068307	0.063222	0.061879	0.0622	0.063961	0.068883		0.12049	0.12322	0.12315	0.11824	0.1099	0.10051	0.090015	0.081466	0.074613	0.06958	0.066851	0.065746	0.06632	0.070597		0.24548	0.25585	0.25529	0.24438	0.22155	0.19337	0.16366	0.13416	0.11572	0.1045	0.096278	0.093675	0.097477	0.10728		0.48995	0.53455	0.54935	0.5309
-0.966316	0.09468	0.097031	0.098893	0.096737	0.092617	0.085224	0.079471	0.073723	0.068367	0.063436	0.062018	0.062395	0.064226	0.069098		0.1205	0.12322	0.12327	0.11849	0.10996	0.10066	0.090168	0.081578	0.074834	0.069766	0.067115	0.065975	0.066502	0.070808		0.2452	0.25545	0.25474	0.24407	0.22136	0.19342	0.16385	0.13437	0.11596	0.10489	0.096879	0.094052	0.097885	0.10784		0.48869	0.53317	0.54769	0.52946
-0.953078	0.094811	0.097182	0.098928	0.096851	0.092668	0.08529	0.079625	0.073893	0.06857	0.063639	0.062239	0.062581	0.064428	0.069337		0.12066	0.12335	0.12322	0.1184	0.11005	0.10084	0.090371	0.081722	0.074997	0.070046	0.067423	0.066268	0.066746	0.071047		0.2448	0.25497	0.25425	0.24354	0.22119	0.19342	0.16399	0.13468	0.11632	0.10536	0.097455	0.094509	0.09823	0.10829		0.48726	0.53134	0.54582	0.52788
-0.939841	0.094825	0.097215	0.098951	0.096923	0.092763	0.085521	0.079758	0.074082	0.068792	0.063806	0.062516	0.062871	0.064647	0.069657		0.12071	0.12334	0.12329	0.11837	0.11013	0.10095	0.090485	0.082008	0.075216	0.070355	0.067668	0.066578	0.066969	0.071367		0.24454	0.25451	0.25367	0.24332	0.2209	0.19337	0.16435	0.1349	0.11681	0.10584	0.097935	0.094966	0.098855	0.10879		0.48607	0.52938	0.54371	0.52596
-0.926604	0.094986	0.097343	0.099027	0.096999	0.092883	0.085627	0.079856	0.074296	0.068954	0.064102	0.062734	0.063029	0.064902	0.069856		0.12076	0.12339	0.12331	0.11843	0.11019	0.10098	0.090772	0.0823	0.07545	0.070611	0.067971	0.066778	0.067327	0.071631		0.24414	0.25411	0.25332	0.24304	0.22082	0.19329	0.16455	0.13515	0.11717	0.10637	0.098545	0.095728	0.099392	0.10933		0.48469	0.52753	0.54126	0.52412
-0.913367	0.095085	0.097433	0.099215	0.097065	0.092977	0.085635	0.08016	0.074448	0.069093	0.064319	0.062951	0.063338	0.06514	0.070152		0.1209	0.12345	0.12332	0.11834	0.11031	0.10114	0.090975	0.082504	0.075769	0.070886	0.068256	0.067155	0.067818	0.071939		0.24385	0.25368	0.25292	0.24232	0.22063	0.19328	0.16479	0.13548	0.11772	0.10699	0.099122	0.096365	0.1	0.10989		0.48299	0.52552	0.53878	0.52226
-0.90013	0.095161	0.097532	0.099273	0.097267	0.093105	0.085824	0.080283	0.074657	0.069409	0.06451	0.063209	0.063597	0.065411	0.070412		0.12101	0.12352	0.1232	0.11839	0.11041	0.10129	0.091161	0.082639	0.076035	0.07115	0.068502	0.067539	0.068055	0.072295		0.24344	0.25313	0.25249	0.24194	0.22041	0.19321	0.16494	0.13591	0.11814	0.10761	0.099789	0.096933	0.10061	0.11037		0.48131	0.52277	0.53632	0.52017
-0.886892	0.095336	0.097664	0.099409	0.097306	0.09324	0.085997	0.080521	0.07493	0.069579	0.064802	0.063455	0.063858	0.065631	0.070721		0.12118	0.12361	0.12326	0.11843	0.11046	0.10151	0.091357	0.082878	0.076395	0.071438	0.068992	0.067842	0.068383	0.072573		0.24307	0.25258	0.25205	0.24137	0.22012	0.19321	0.16512	0.13642	0.11872	0.10825	0.10046	0.097888	0.10129	0.11091		0.47933	0.52044	0.5336	0.5178
-0.873655	0.095495	0.097787	0.099562	0.097445	0.093369	0.086179	0.080781	0.075201	0.069822	0.065102	0.063749	0.064146	0.065942	0.070971		0.12119	0.12374	0.12339	0.11848	0.11054	0.10163	0.091609	0.08321	0.076675	0.071773	0.069289	0.068285	0.068727	0.073001		0.24268	0.25186	0.25148	0.24103	0.21978	0.19317	0.16534	0.13681	0.11935	0.1089	0.10121	0.098592	0.10209	0.11165		0.47682	0.51769	0.53059	0.51524
-0.860418	0.095728	0.097898	0.099625	0.097534	0.093556	0.086415	0.08101	0.075571	0.07014	0.065439	0.064128	0.064462	0.066363	0.07136		0.12135	0.12386	0.12334	0.11848	0.11065	0.10182	0.091833	0.083612	0.077124	0.072161	0.069892	0.068734	0.069278	0.073446		0.24222	0.2513	0.25086	0.24045	0.2195	0.19322	0.16563	0.13741	0.12004	0.10976	0.10209	0.099507	0.10297	0.11244		0.47419	0.51498	0.52734	0.5126
-0.847181	0.095843	0.098087	0.099753	0.097759	0.093663	0.086694	0.081299	0.075877	0.070577	0.065761	0.06443	0.064942	0.066801	0.071817		0.12144	0.12401	0.12343	0.11852	0.11078	0.10195	0.092138	0.083905	0.077516	0.072671	0.070283	0.069256	0.069612	0.073935		0.24177	0.25058	0.25004	0.23988	0.21915	0.19321	0.16592	0.13797	0.12077	0.11072	0.10304	0.10054	0.10417	0.11337		0.47164	0.51133	0.52394	0.5097
-0.833944	0.096053	0.098201	0.099984	0.097898	0.093964	0.086923	0.081595	0.076253	0.070971	0.066244	0.064827	0.065419	0.067203	0.072258		0.12161	0.12402	0.12343	0.11854	0.11089	0.10217	0.092513	0.084411	0.078063	0.07309	0.070914	0.069787	0.070204	0.074383		0.24123	0.24978	0.2491	0.23918	0.21869	0.1932	0.16613	0.13867	0.12156	0.11172	0.10413	0.10159	0.1052	0.11436		0.46898	0.50735	0.52003	0.50661
-0.820706	0.096238	0.098397	0.10003	0.098131	0.094187	0.087128	0.082019	0.07672	0.071406	0.066635	0.065416	0.065869	0.067783	0.072783		0.12167	0.12396	0.12342	0.11866	0.11107	0.10247	0.092794	0.084852	0.078565	0.073688	0.071527	0.070387	0.070809	0.074984		0.24068	0.24885	0.24803	0.23822	0.21818	0.19337	0.1666	0.13939	0.12246	0.11282	0.10539	0.10284	0.10634	0.1154		0.46609	0.50319	0.5159	0.50295
-0.807469	0.096533	0.098619	0.10026	0.098262	0.094428	0.087574	0.082423	0.077188	0.071839	0.067157	0.065911	0.066325	0.068326	0.073376		0.12181	0.12406	0.12345	0.11877	0.1112	0.10281	0.093204	0.085404	0.079211	0.074325	0.07215	0.071129	0.071438	0.075625		0.23997	0.2479	0.2469	0.23739	0.2177	0.19338	0.16709	0.14029	0.12358	0.11403	0.10674	0.10422	0.10768	0.11661		0.46281	0.49931	0.51138	0.49891
-0.794232	0.096782	0.098796	0.10039	0.098546	0.094796	0.087917	0.082825	0.077695	0.072445	0.067664	0.066607	0.066921	0.068927	0.074033		0.12197	0.12416	0.1235	0.11894	0.11138	0.10316	0.093717	0.085952	0.079915	0.07505	0.07297	0.071824	0.072127	0.076399		0.23927	0.24682	0.2457	0.23661	0.21711	0.19343	0.16777	0.14111	0.12474	0.11545	0.10827	0.10583	0.1092	0.11785		0.45915	0.49455	0.5063	0.49462
-0.780995	0.09711	0.099093	0.10066	0.09893	0.095044	0.088318	0.083313	0.078322	0.072978	0.068285	0.067285	0.067649	0.069576	0.074684		0.12216	0.12416	0.12362	0.119	0.11152	0.1035	0.094259	0.086583	0.080695	0.075833	0.07375	0.072779	0.072888	0.077207		0.23842	0.24577	0.24437	0.2356	0.21655	0.19347	0.16831	0.14206	0.12599	0.11681	0.11001	0.10752	0.11066	0.11932		0.4552	0.48949	0.50104	0.49011
-0.767758	0.097295	0.099224	0.10088	0.099038	0.095368	0.08873	0.083855	0.078941	0.073608	0.068951	0.068115	0.068434	0.070365	0.075509		0.12232	0.12426	0.12369	0.11902	0.11178	0.10391	0.094683	0.087397	0.081508	0.076622	0.074672	0.073749	0.073785	0.077979		0.23752	0.2445	0.24297	0.2344	0.21588	0.19344	0.16892	0.14312	0.12735	0.11855	0.11189	0.10937	0.11239	0.12097		0.45115	0.48413	0.49521	0.48521
-0.75452	0.097609	0.09947	0.10114	0.099405	0.095713	0.089113	0.084349	0.079629	0.074365	0.06972	0.069028	0.069157	0.071197	0.076431		0.1225	0.12424	0.12373	0.1191	0.11197	0.10433	0.095321	0.088082	0.082448	0.077564	0.075745	0.074865	0.074808	0.079055		0.23638	0.24301	0.24146	0.23285	0.21518	0.19349	0.16948	0.14428	0.12907	0.12036	0.11408	0.1117	0.11428	0.12266		0.44687	0.47828	0.48902	0.47982
-0.741283	0.097938	0.099796	0.10141	0.099775	0.096122	0.089701	0.085017	0.080421	0.075132	0.070579	0.070073	0.070103	0.072061	0.07737		0.12275	0.12427	0.12376	0.11933	0.11224	0.10492	0.096094	0.088828	0.08349	0.078703	0.076918	0.076104	0.075855	0.080176		0.23523	0.24148	0.23971	0.23143	0.21436	0.19349	0.17023	0.14554	0.13081	0.12253	0.11646	0.11417	0.11657	0.12473		0.44224	0.4721	0.48241	0.4743
-0.728046	0.098444	0.10008	0.10175	0.10006	0.096522	0.090214	0.085795	0.081393	0.076093	0.071481	0.071319	0.071258	0.073234	0.078614		0.12297	0.12432	0.12385	0.11942	0.11249	0.10548	0.096883	0.089711	0.08467	0.080048	0.078255	0.077461	0.077175	0.081443		0.23412	0.23968	0.23776	0.22988	0.21341	0.19353	0.17116	0.14709	0.13285	0.12503	0.11922	0.11701	0.11916	0.127		0.43728	0.46523	0.47538	0.46831
-0.714809	0.098925	0.10043	0.10208	0.10043	0.09704	0.090766	0.086606	0.082449	0.077151	0.07266	0.072651	0.072513	0.074426	0.079924		0.12324	0.12444	0.12382	0.11955	0.1128	0.10614	0.097699	0.090881	0.086027	0.081592	0.079772	0.079142	0.078546	0.082892		0.23272	0.23782	0.23574	0.22814	0.21238	0.1934	0.17223	0.14874	0.13536	0.12782	0.1222	0.12022	0.12204	0.1295		0.4316	0.4581	0.46794	0.46181
-0.701572	0.099437	0.1008	0.10243	0.10089	0.097618	0.09154	0.087425	0.083485	0.078368	0.073915	0.074204	0.073891	0.075844	0.081339		0.12351	0.12445	0.12383	0.11968	0.11314	0.10673	0.098715	0.092073	0.087555	0.08319	0.081572	0.080949	0.08023	0.084561		0.23124	0.23584	0.23363	0.22651	0.21134	0.19343	0.17341	0.15044	0.13798	0.13102	0.12578	0.12381	0.12512	0.13227		0.42598	0.45028	0.46005	0.45493
-0.688334	0.099929	0.10116	0.10283	0.10134	0.098146	0.092279	0.08853	0.084583	0.079782	0.075223	0.075791	0.075433	0.077358	0.082969		0.12372	0.1245	0.12383	0.1197	0.11352	0.10737	0.099874	0.093541	0.089325	0.085151	0.083505	0.083035	0.08189	0.086307		0.22954	0.23355	0.23121	0.22461	0.21007	0.19346	0.17471	0.15277	0.14099	0.13453	0.12967	0.12763	0.12848	0.13525		0.41995	0.44227	0.4517	0.44786
-0.675097	0.10048	0.10147	0.10331	0.10187	0.098782	0.093063	0.089699	0.086015	0.081299	0.076794	0.077696	0.077259	0.079125	0.084778		0.12408	0.12462	0.12384	0.11991	0.11385	0.1082	0.10106	0.095023	0.09132	0.087284	0.085641	0.085257	0.083746	0.088322		0.22774	0.23121	0.22864	0.22251	0.20896	0.19341	0.17618	0.15492	0.1443	0.13859	0.13397	0.13216	0.13219	0.13868		0.41369	0.43373	0.44304	0.44046
-0.66186	0.10103	0.10196	0.10372	0.10247	0.099539	0.094044	0.090902	0.087486	0.082982	0.0784	0.07964	0.079236	0.081012	0.086726		0.12428	0.12464	0.12383	0.12003	0.11424	0.10903	0.10244	0.096708	0.093392	0.089613	0.087964	0.087798	0.085801	0.090379		0.22583	0.22875	0.2259	0.22051	0.20764	0.19348	0.17773	0.15769	0.14795	0.14326	0.13863	0.13707	0.13641	0.14227		0.40743	0.42546	0.43434	0.43258
-0.648623	0.10173	0.10239	0.10421	0.10304	0.10032	0.095037	0.092171	0.089174	0.084813	0.080189	0.081873	0.08129	0.083076	0.088703		0.12464	0.12462	0.12391	0.12015	0.11473	0.10999	0.10389	0.098391	0.095665	0.092141	0.090562	0.090528	0.088196	0.092727		0.2239	0.22606	0.22301	0.21851	0.20624	0.19363	0.17946	0.16041	0.15201	0.14818	0.14372	0.1424	0.14077	0.14617		0.4009	0.41687	0.42574	0.42454
-0.635386	0.10234	0.10281	0.10462	0.10357	0.10103	0.095976	0.093589	0.090781	0.086594	0.082012	0.084226	0.083363	0.085251	0.090904		0.12484	0.12467	0.12393	0.12038	0.11519	0.11094	0.10536	0.10029	0.098017	0.095032	0.093235	0.093347	0.090672	0.09512		0.22198	0.22334	0.2203	0.21626	0.20484	0.19365	0.18114	0.16337	0.15644	0.15338	0.1492	0.14819	0.14551	0.15012		0.39407	0.40873	0.4174	0.4171
-0.622148	0.10294	0.10322	0.10507	0.10418	0.10186	0.09708	0.095021	0.092578	0.088663	0.08409	0.086546	0.085664	0.087591	0.093		0.12516	0.12471	0.12384	0.12051	0.11567	0.11201	0.10679	0.10217	0.10053	0.097867	0.095925	0.096194	0.093134	0.097541		0.22	0.2206	0.21753	0.21391	0.20344	0.19378	0.18275	0.16637	0.16093	0.15878	0.15461	0.15388	0.15038	0.15426		0.38743	0.40081	0.40952	0.41014
-0.608911	0.10342	0.10356	0.1055	0.10472	0.10263	0.098075	0.096324	0.094139	0.090678	0.086081	0.088769	0.087982	0.089826	0.094997		0.12539	0.12469	0.12385	0.12057	0.11615	0.11292	0.10831	0.10406	0.10284	0.10062	0.09855	0.098958	0.095682	0.099837		0.21813	0.21792	0.2148	0.21191	0.20217	0.1938	0.18434	0.16922	0.16527	0.16407	0.15984	0.1594	0.15518	0.15842		0.38137	0.39381	0.40241	0.4035
-0.595674	0.10398	0.1039	0.10575	0.10516	0.10341	0.09917	0.097712	0.095668	0.092575	0.087961	0.090641	0.090278	0.091939	0.096779		0.12562	0.12464	0.12391	0.12069	0.11663	0.11369	0.10954	0.1058	0.10494	0.10319	0.10095	0.10135	0.098109	0.10173		0.21641	0.21557	0.21228	0.20975	0.20111	0.19393	0.18577	0.17192	0.16923	0.16889	0.16462	0.16414	0.15978	0.16216		0.37576	0.38776	0.39641	0.39778
-0.582437	0.1043	0.1042	0.10607	0.10556	0.1039	0.10007	0.098775	0.097122	0.094263	0.089761	0.092261	0.092156	0.093732	0.098325		0.12586	0.12454	0.12377	0.12065	0.11697	0.11421	0.11043	0.10727	0.10662	0.10525	0.10321	0.10331	0.10028	0.10334		0.21502	0.21342	0.21026	0.20806	0.20034	0.19414	0.18702	0.1743	0.1726	0.17317	0.16861	0.16815	0.16368	0.16562		0.37116	0.38292	0.39165	0.39299
-0.5692	0.10455	0.10441	0.10636	0.106	0.10445	0.10078	0.099706	0.097976	0.09555	0.091236	0.093263	0.093492	0.094861	0.099304		0.12594	0.12457	0.12376	0.12079	0.11724	0.11465	0.11116	0.10847	0.10773	0.10675	0.10491	0.10464	0.10193	0.10438		0.21397	0.21186	0.20875	0.20687	0.19982	0.19436	0.18783	0.17606	0.17505	0.17605	0.17155	0.17087	0.16699	0.16825		0.36757	0.37956	0.38809	0.38977
-0.555962	0.10468	0.10459	0.10651	0.10604	0.10473	0.10119	0.10025	0.098482	0.096308	0.092252	0.093744	0.094322	0.095513	0.099737		0.126	0.12447	0.12373	0.12091	0.11738	0.11501	0.11146	0.10921	0.10848	0.10737	0.10598	0.10527	0.10307	0.10476		0.21329	0.21087	0.20758	0.20609	0.19979	0.19437	0.18831	0.17747	0.1763	0.17763	0.17325	0.17205	0.16881	0.16993		0.36558	0.37782	0.38633	0.3882
-0.542725	0.10461	0.10466	0.10655	0.10601	0.10475	0.10122	0.10036	0.098668	0.096474	0.092739	0.09374	0.09445	0.095506	0.099659		0.12608	0.1245	0.1238	0.1209	0.11734	0.115	0.11147	0.10943	0.10858	0.10723	0.10639	0.10518	0.10354	0.10466		0.21314	0.21052	0.20751	0.20594	0.19997	0.19457	0.18842	0.17784	0.17628	0.17775	0.17364	0.17165	0.16954	0.17034		0.36501	0.3782	0.38638	0.38828
-0.529488	0.10448	0.1046	0.10644	0.10579	0.10474	0.10119	0.10013	0.09848	0.096054	0.092606	0.093131	0.094036	0.094865	0.099229		0.12605	0.12448	0.12378	0.12092	0.11719	0.11486	0.1111	0.10914	0.10796	0.10639	0.10609	0.10448	0.10338	0.10385		0.21335	0.21091	0.20802	0.20626	0.20053	0.19465	0.18816	0.17758	0.17518	0.17667	0.17251	0.16999	0.16883	0.16963		0.36616	0.3802	0.38827	0.39046
-0.516251	0.10418	0.10444	0.10639	0.10554	0.10438	0.10076	0.099665	0.097781	0.095295	0.092009	0.091986	0.093032	0.093838	0.098289		0.12592	0.12456	0.12382	0.12084	0.11707	0.11442	0.11038	0.10849	0.10691	0.10498	0.10513	0.10307	0.10246	0.10271		0.21413	0.21188	0.20917	0.20726	0.20133	0.19486	0.18755	0.17645	0.17295	0.17408	0.17004	0.16694	0.16665	0.16783		0.36902	0.38404	0.39197	0.39403
-0.503014	0.10384	0.10423	0.10617	0.1052	0.10393	0.10017	0.098839	0.096825	0.094096	0.090765	0.090502	0.091532	0.092448	0.09689		0.12567	0.12463	0.12392	0.12077	0.11681	0.11392	0.10948	0.10735	0.10534	0.10309	0.10351	0.10119	0.10097	0.10113		0.21538	0.21349	0.21096	0.20853	0.20236	0.19482	0.18664	0.17462	0.17004	0.17075	0.16643	0.16316	0.16358	0.16516		0.37346	0.3897	0.39742	0.39852
-0.489776	0.10351	0.10394	0.10588	0.10488	0.10342	0.09947	0.097745	0.095423	0.092635	0.08933	0.088641	0.08993	0.090744	0.095148		0.12559	0.12477	0.12403	0.12069	0.11654	0.11311	0.10834	0.10585	0.10339	0.10098	0.10123	0.09888	0.099059	0.099234		0.21719	0.21565	0.21319	0.2105	0.20354	0.19499	0.18535	0.17231	0.16661	0.16651	0.16188	0.15865	0.15973	0.16208		0.37909	0.3965	0.40412	0.40465
-0.476539	0.10306	0.10359	0.10554	0.1043	0.10275	0.098708	0.096446	0.093854	0.090965	0.087492	0.086677	0.088055	0.089045	0.09324		0.12553	0.12482	0.12411	0.12066	0.11623	0.11231	0.1071	0.10409	0.10111	0.098691	0.098632	0.096363	0.096817	0.097167		0.21918	0.21804	0.21579	0.21244	0.2048	0.19504	0.18385	0.16956	0.16292	0.16197	0.15664	0.15377	0.15525	0.15845		0.38546	0.40418	0.41207	0.41118
-0.463302	0.10258	0.10318	0.10511	0.10377	0.10213	0.097664	0.095061	0.092256	0.089233	0.085495	0.084526	0.085947	0.087137	0.091298		0.12532	0.12488	0.12416	0.12068	0.11577	0.11143	0.10574	0.1022	0.098761	0.096281	0.095826	0.093684	0.094307	0.095112		0.22134	0.22085	0.2184	0.21458	0.20617	0.19511	0.18229	0.16655	0.15882	0.15713	0.15129	0.14866	0.15051	0.15446		0.39265	0.41281	0.42071	0.41851
-0.450065	0.10208	0.10281	0.10472	0.10326	0.10134	0.096657	0.093665	0.090605	0.087275	0.083467	0.082529	0.083863	0.085069	0.089273		0.12511	0.12509	0.12424	0.12057	0.1154	0.11053	0.10436	0.10017	0.096433	0.093761	0.09295	0.091017	0.091723	0.092868		0.22353	0.2237	0.22143	0.2171	0.2074	0.19513	0.18063	0.16356	0.15485	0.15226	0.14595	0.14363	0.14556	0.1504		0.40008	0.42174	0.43015	0.42626
-0.436828	0.10158	0.10242	0.1042	0.10275	0.10057	0.095651	0.092213	0.088889	0.085483	0.0814	0.080382	0.081687	0.083003	0.087317		0.12473	0.12519	0.12433	0.12049	0.11506	0.10963	0.103	0.098196	0.09426	0.091368	0.090203	0.088379	0.089059	0.090778		0.22579	0.22661	0.2244	0.21956	0.20869	0.19509	0.17905	0.16069	0.1511	0.14749	0.14074	0.13868	0.14078	0.14643		0.40766	0.43054	0.43948	0.43426
-0.42359	0.10101	0.10202	0.10378	0.10216	0.099757	0.094614	0.090931	0.08728	0.083611	0.079453	0.078406	0.07961	0.080974	0.08541		0.12449	0.12503	0.12437	0.12035	0.11458	0.10879	0.10169	0.0963	0.092023	0.089014	0.087712	0.086066	0.086678	0.088682		0.22795	0.22945	0.22744	0.22188	0.21008	0.19517	0.17751	0.15788	0.14732	0.1429	0.13586	0.13401	0.13624	0.14254		0.41505	0.43929	0.44876	0.44203
-0.410353	0.10048	0.10158	0.10343	0.10165	0.099067	0.093599	0.089671	0.085742	0.08187	0.077626	0.076615	0.07773	0.079076	0.083699		0.12436	0.12496	0.1245	0.12031	0.11414	0.10809	0.10048	0.094583	0.090059	0.086827	0.085259	0.083759	0.084605	0.086779		0.22989	0.23209	0.23022	0.22415	0.21155	0.19509	0.17614	0.15529	0.14392	0.1386	0.13151	0.12965	0.1321	0.13896		0.42213	0.44769	0.45759	0.44992
-0.397116	0.099961	0.10119	0.10304	0.10121	0.098412	0.092745	0.088546	0.084475	0.080348	0.075962	0.074877	0.075949	0.077443	0.082118		0.12404	0.12491	0.12448	0.12019	0.11378	0.10729	0.099315	0.093107	0.088338	0.084805	0.083136	0.081726	0.082487	0.085119		0.23165	0.23465	0.23296	0.22641	0.2128	0.19506	0.17493	0.15309	0.14076	0.13471	0.12755	0.12564	0.1283	0.13558		0.42892	0.45585	0.46617	0.45716
-0.383879	0.099514	0.10083	0.10268	0.10073	0.097764	0.091918	0.087503	0.083155	0.07889	0.074416	0.073296	0.07435	0.075845	0.080636		0.12382	0.12492	0.12438	0.12004	0.11341	0.10657	0.098296	0.091726	0.086655	0.083027	0.08115	0.079818	0.080702	0.083472		0.23336	0.2369	0.23539	0.22867	0.21394	0.19494	0.17385	0.1508	0.13786	0.13133	0.12389	0.12205	0.12483	0.13252		0.43519	0.46368	0.47432	0.46411
-0.370642	0.099008	0.10051	0.10223	0.10029	0.097186	0.091157	0.086521	0.082048	0.077659	0.073167	0.071991	0.072937	0.074464	0.07931		0.1235	0.12482	0.12447	0.11997	0.11311	0.10595	0.097329	0.090513	0.085159	0.081379	0.079427	0.078175	0.078981	0.082024		0.23493	0.2391	0.2378	0.231	0.21485	0.19493	0.1728	0.14902	0.13528	0.12823	0.12072	0.11894	0.1217	0.12974		0.44114	0.47122	0.48196	0.47077
-0.357404	0.098625	0.10031	0.10194	0.099927	0.096713	0.090421	0.085788	0.080984	0.076456	0.071933	0.07067	0.071621	0.073176	0.07806		0.12328	0.12476	0.12435	0.11987	0.1127	0.10533	0.096517	0.089406	0.083924	0.079907	0.077938	0.076669	0.077446	0.080675		0.23629	0.24096	0.23968	0.23274	0.21568	0.19485	0.17182	0.1472	0.13298	0.12551	0.11779	0.11593	0.11879	0.12722		0.44637	0.47784	0.48916	0.4772
-0.344167	0.098202	0.099958	0.10165	0.099564	0.096272	0.089819	0.08504	0.080111	0.075427	0.070883	0.069674	0.07044	0.072086	0.076951		0.12298	0.12456	0.12423	0.1198	0.1126	0.10482	0.095719	0.088462	0.082765	0.078661	0.076596	0.075272	0.076145	0.079522		0.23756	0.24274	0.24149	0.23404	0.2164	0.19483	0.17103	0.14568	0.13098	0.12307	0.11528	0.11326	0.11635	0.12496		0.45115	0.48417	0.4957	0.48319
-0.33093	0.097866	0.099647	0.10137	0.099178	0.095784	0.089277	0.08432	0.07929	0.074502	0.069862	0.068744	0.069456	0.071072	0.075906		0.12274	0.12444	0.12422	0.11967	0.11223	0.10434	0.095113	0.08758	0.081727	0.077585	0.075391	0.074128	0.074906	0.078438		0.23872	0.24444	0.24315	0.23509	0.21715	0.19472	0.1702	0.14433	0.1292	0.12087	0.11302	0.11084	0.11406	0.12291		0.45559	0.48972	0.50189	0.48884
-0.317693	0.097582	0.099437	0.1011	0.098987	0.095332	0.088792	0.083733	0.078518	0.073746	0.069093	0.067858	0.068563	0.070166	0.074979		0.12265	0.12435	0.12419	0.11956	0.11204	0.10389	0.094418	0.086815	0.080811	0.076498	0.074271	0.07311	0.073824	0.077553		0.23964	0.24594	0.24461	0.23651	0.21757	0.19462	0.16949	0.14303	0.1276	0.11891	0.11093	0.10869	0.11199	0.12113		0.45973	0.49491	0.50733	0.49372
-0.304456	0.097189	0.099141	0.10091	0.09872	0.094937	0.088358	0.083173	0.077987	0.073015	0.068277	0.067107	0.067724	0.069374	0.074199		0.12247	0.12427	0.1241	0.11952	0.11184	0.10346	0.093916	0.086074	0.079984	0.075632	0.073317	0.072118	0.072952	0.076664		0.24037	0.24731	0.246	0.23779	0.21823	0.19462	0.16887	0.14203	0.12606	0.11709	0.10908	0.10684	0.11023	0.1194		0.46357	0.49935	0.51272	0.49821
-0.291218	0.096974	0.098916	0.10063	0.098442	0.094674	0.088069	0.082701	0.077426	0.07241	0.067661	0.066481	0.066909	0.068657	0.073536		0.12222	0.12424	0.1241	0.11938	0.11156	0.10318	0.093412	0.085395	0.079293	0.074801	0.072461	0.071295	0.072083	0.075862		0.24107	0.24854	0.2472	0.23874	0.21877	0.19451	0.16833	0.14092	0.12482	0.11554	0.10739	0.10525	0.10863	0.11803		0.46694	0.50367	0.51741	0.50252
-0.277981	0.09668	0.098727	0.10043	0.098228	0.094266	0.087646	0.08231	0.077032	0.071751	0.067051	0.065853	0.066305	0.067976	0.072907		0.12205	0.12435	0.12403	0.11924	0.11136	0.10286	0.092998	0.084929	0.078686	0.074092	0.071606	0.070557	0.071398	0.075185		0.24156	0.24961	0.2484	0.23958	0.21921	0.19443	0.16774	0.14005	0.12373	0.1141	0.10591	0.10377	0.1072	0.11669		0.47016	0.508	0.52194	0.50626
-0.264744	0.096495	0.098568	0.1002	0.098037	0.094061	0.087298	0.081998	0.076593	0.071288	0.066548	0.065365	0.065723	0.067438	0.072377		0.12195	0.12437	0.12396	0.11914	0.11121	0.10256	0.092624	0.084398	0.078104	0.073408	0.071032	0.069922	0.070771	0.074567		0.24197	0.25053	0.24941	0.24048	0.21964	0.1944	0.16725	0.13942	0.12268	0.11291	0.10464	0.10239	0.10597	0.1154		0.4731	0.51192	0.52592	0.50984
-0.251507	0.096266	0.098333	0.10016	0.097811	0.09382	0.08709	0.081631	0.076262	0.07079	0.066107	0.064866	0.065089	0.066896	0.071881		0.12174	0.12444	0.1239	0.11895	0.11105	0.1023	0.092266	0.084021	0.077499	0.072811	0.070466	0.069269	0.070128	0.074142		0.24264	0.2514	0.25024	0.24103	0.21996	0.19464	0.16678	0.13866	0.12184	0.11178	0.10351	0.10126	0.10471	0.1143		0.47563	0.51549	0.52973	0.51307
-0.23827	0.096092	0.098197	0.099873	0.097628	0.09356	0.0868	0.081356	0.075823	0.070445	0.065661	0.064364	0.064708	0.066491	0.071434		0.12166	0.12435	0.12389	0.11892	0.11086	0.10212	0.091939	0.083615	0.076983	0.0723	0.070023	0.068841	0.069552	0.073639		0.24325	0.25208	0.25107	0.24183	0.22031	0.19474	0.16631	0.13804	0.12095	0.11072	0.10235	0.10016	0.10367	0.11341		0.47805	0.5189	0.53293	0.51599
-0.225032	0.095887	0.098076	0.099767	0.09756	0.093489	0.086568	0.081103	0.075442	0.070102	0.065251	0.064052	0.064291	0.066114	0.070995		0.12157	0.12422	0.12384	0.11874	0.11072	0.10196	0.091732	0.083318	0.076633	0.071805	0.069457	0.068338	0.068959	0.073158		0.2437	0.25264	0.25186	0.24237	0.22071	0.19477	0.16606	0.1375	0.1202	0.10978	0.10146	0.099116	0.10271	0.11247		0.48024	0.52187	0.53594	0.51893
-0.211795	0.095682	0.097981	0.099667	0.097377	0.093132	0.086434	0.080851	0.0751	0.069851	0.064891	0.063665	0.063825	0.065691	0.070652		0.12146	0.12414	0.12385	0.11868	0.11064	0.10169	0.091486	0.083012	0.076328	0.071494	0.069002	0.067829	0.068604	0.072777		0.24412	0.25318	0.25256	0.24265	0.22094	0.19463	0.16573	0.13687	0.11951	0.10907	0.1006	0.098257	0.10187	0.11153		0.48233	0.52467	0.5388	0.52177
-0.198558	0.095605	0.09779	0.099573	0.097226	0.0931	0.086194	0.080554	0.074815	0.069423	0.064651	0.06341	0.063571	0.065412	0.07035		0.12141	0.12411	0.12382	0.11867	0.11043	0.10154	0.091249	0.082675	0.076018	0.07115	0.068568	0.067403	0.068242	0.072401		0.24447	0.25375	0.25321	0.24281	0.22109	0.19444	0.1655	0.13644	0.11893	0.10836	0.099811	0.097475	0.10113	0.11084		0.4841	0.52733	0.54149	0.52429
-0.185321	0.09555	0.097716	0.099471	0.097074	0.092896	0.086094	0.080366	0.0745	0.069149	0.064381	0.06306	0.063251	0.065093	0.070065		0.12129	0.12409	0.12373	0.11856	0.11041	0.10146	0.091042	0.082394	0.075716	0.070871	0.068216	0.067171	0.067904	0.072203		0.24485	0.25418	0.25367	0.24344	0.22122	0.19433	0.16523	0.13607	0.11833	0.10777	0.099146	0.096752	0.10051	0.11012		0.48579	0.52938	0.5441	0.52627
-0.172084	0.095378	0.097593	0.099325	0.09697	0.092809	0.085844	0.080171	0.074345	0.068888	0.064135	0.062913	0.063022	0.064838	0.069806		0.12123	0.12402	0.12364	0.11843	0.11034	0.10127	0.090869	0.08217	0.075378	0.070603	0.067766	0.066771	0.067645	0.071816		0.24521	0.25472	0.25398	0.24393	0.22136	0.19421	0.16493	0.13571	0.11788	0.10711	0.098513	0.096215	0.099831	0.10962		0.48743	0.5315	0.54614	0.52799
-0.158846	0.095266	0.097556	0.099224	0.096852	0.092639	0.085702	0.079986	0.074191	0.068748	0.064008	0.062768	0.062793	0.064627	0.069564		0.12112	0.12393	0.12367	0.11829	0.11024	0.10125	0.090782	0.08197	0.075153	0.070339	0.067584	0.06646	0.067361	0.071552		0.24563	0.25525	0.2545	0.24479	0.22149	0.19427	0.16481	0.13536	0.11745	0.1066	0.097906	0.095609	0.099271	0.1091		0.48913	0.53348	0.54805	0.52967
-0.145609	0.095159	0.097404	0.099141	0.096778	0.09258	0.085651	0.079746	0.074044	0.068452	0.063852	0.062658	0.062522	0.064355	0.069361		0.12104	0.1239	0.12362	0.11825	0.11015	0.10113	0.090574	0.081759	0.074878	0.070077	0.067321	0.066313	0.067123	0.07124		0.24594	0.2556	0.25483	0.24536	0.22169	0.19436	0.16459	0.13512	0.11693	0.10603	0.09739	0.095033	0.098735	0.10866		0.49049	0.53535	0.54973	0.53127
-0.132372	0.095032	0.097408	0.099125	0.096721	0.092497	0.085377	0.079662	0.073883	0.068337	0.063584	0.062386	0.062255	0.064191	0.069122		0.12096	0.12389	0.12364	0.11819	0.11015	0.10097	0.090425	0.081545	0.074688	0.069826	0.067087	0.06594	0.066904	0.071013		0.24623	0.25607	0.2553	0.24555	0.22177	0.19429	0.16436	0.13486	0.11656	0.10564	0.096894	0.09455	0.09823	0.10818		0.49174	0.53693	0.55168	0.53259
-0.119135	0.094974	0.097338	0.09899	0.096664	0.092439	0.085303	0.079503	0.07373	0.068137	0.063421	0.0621	0.062143	0.063922	0.069033		0.1209	0.12386	0.12368	0.11815	0.11003	0.10074	0.090309	0.081448	0.074456	0.069634	0.066951	0.06573	0.066675	0.07072		0.24638	0.25636	0.2557	0.24574	0.22181	0.19435	0.16405	0.1346	0.11615	0.10518	0.096473	0.094137	0.097822	0.10769		0.49311	0.53861	0.55357	0.53378
-0.105898	0.09488	0.097199	0.098932	0.0966	0.092281	0.085254	0.079315	0.073552	0.067989	0.063262	0.061851	0.06199	0.063768	0.068641		0.12081	0.12384	0.12358	0.11813	0.10995	0.10057	0.090079	0.081161	0.074249	0.069373	0.066658	0.065476	0.066522	0.070549		0.24647	0.25681	0.25609	0.24606	0.222	0.19432	0.16382	0.13434	0.11583	0.10475	0.095918	0.093671	0.097413	0.10727		0.49438	0.5402	0.55515	0.5351
-0.0926604	0.09479	0.097152	0.098903	0.096557	0.092205	0.085129	0.079232	0.073396	0.067825	0.062999	0.06167	0.061811	0.063507	0.068499		0.12073	0.12378	0.12362	0.11816	0.10992	0.10045	0.090002	0.081047	0.07417	0.069225	0.06642	0.065234	0.066238	0.070339		0.24677	0.2572	0.25631	0.24635	0.2221	0.19418	0.16375	0.13412	0.11553	0.1044	0.095654	0.093264	0.097088	0.10695		0.4956	0.54164	0.55646	0.53678
-0.0794232	0.094697	0.097	0.098777	0.096383	0.092166	0.084957	0.079057	0.073252	0.067754	0.062851	0.061496	0.061599	0.063308	0.068415		0.12067	0.12368	0.12357	0.11819	0.10982	0.10051	0.089838	0.080849	0.073964	0.069004	0.066267	0.06508	0.06601	0.070121		0.2468	0.25752	0.25656	0.24632	0.22221	0.19416	0.16358	0.13392	0.11516	0.10408	0.095257	0.09289	0.096678	0.10648		0.49666	0.54306	0.55782	0.53817
-0.066186	0.094656	0.097008	0.098703	0.096404	0.092077	0.084817	0.079027	0.073115	0.06761	0.06269	0.061314	0.061537	0.063263	0.068215		0.12069	0.12353	0.12352	0.11814	0.10984	0.10044	0.089763	0.080753	0.073847	0.068785	0.066079	0.064899	0.065924	0.069967		0.24699	0.25771	0.25676	0.24657	0.22225	0.194	0.16347	0.13371	0.11485	0.10381	0.094953	0.092456	0.096226	0.1062		0.49771	0.54422	0.55891	0.53921
-0.0529488	0.09453	0.096924	0.098655	0.096355	0.092001	0.084773	0.078882	0.072988	0.067407	0.062575	0.061291	0.061382	0.063094	0.068061		0.1206	0.12355	0.12353	0.11827	0.10984	0.10049	0.089657	0.080542	0.073717	0.068589	0.065987	0.064736	0.065724	0.069742		0.24706	0.25797	0.25705	0.24661	0.22246	0.19393	0.16337	0.13338	0.11463	0.1037	0.094606	0.092096	0.09586	0.10592		0.49861	0.54514	0.56005	0.54018
-0.0397116	0.094479	0.096871	0.098586	0.096384	0.09195	0.084617	0.07879	0.072909	0.067299	0.062438	0.061171	0.061243	0.062934	0.067937		0.12057	0.12363	0.12357	0.11825	0.10979	0.10041	0.089634	0.080386	0.073635	0.068559	0.065871	0.064599	0.065618	0.069668		0.24723	0.25821	0.25721	0.24688	0.22261	0.1939	0.16311	0.13335	0.11439	0.10337	0.094307	0.091845	0.095547	0.10573		0.49952	0.54616	0.56114	0.5413
-0.0264744	0.094368	0.096914	0.098511	0.096357	0.091948	0.08462	0.078753	0.072703	0.067175	0.062299	0.061111	0.061065	0.06291	0.06779		0.1205	0.12359	0.12347	0.11833	0.10969	0.10034	0.089624	0.080192	0.073439	0.068369	0.065693	0.06439	0.065292	0.069561		0.24735	0.25839	0.25745	0.24723	0.22265	0.19395	0.16296	0.13295	0.11412	0.10302	0.094007	0.091501	0.095264	0.10547		0.50027	0.54719	0.56221	0.54209
-0.0132372	0.094537	0.096899	0.098522	0.096252	0.091887	0.084403	0.078702	0.072683	0.067021	0.062221	0.061005	0.061019	0.062669	0.067573		0.12034	0.12362	0.12349	0.1182	0.10967	0.10022	0.089519	0.080169	0.073411	0.06824	0.065547	0.064315	0.065249	0.069472		0.24749	0.25863	0.25761	0.24729	0.22267	0.19394	0.16285	0.13288	0.11392	0.10278	0.09372	0.091362	0.095095	0.10529		0.50105	0.54814	0.56308	0.54309
0	0.094378	0.09686	0.098425	0.096176	0.091752	0.084386	0.078556	0.072558	0.067094	0.062107	0.060967	0.060874	0.062651	0.067525		0.12029	0.12349	0.12346	0.11825	0.10967	0.10004	0.089399	0.080018	0.073352	0.068077	0.065467	0.064179	0.065093	0.069243		0.24762	0.2588	0.25772	0.24764	0.22281	0.19392	0.16272	0.13268	0.11375	0.10248	0.093496	0.091169	0.094866	0.10505		0.50192	0.54904	0.56404	0.54393
0.0132372	0.094293	0.096864	0.098381	0.096117	0.091747	0.084354	0.078633	0.072424	0.066948	0.062016	0.060963	0.060784	0.062615	0.067499		0.1202	0.12353	0.12341	0.11822	0.10967	0.099976	0.089423	0.080045	0.07323	0.068069	0.06529	0.064083	0.064955	0.069161		0.24774	0.25892	0.25788	0.24774	0.22287	0.19396	0.16259	0.13256	0.11357	0.10226	0.093242	0.090903	0.094541	0.10483		0.50259	0.54986	0.56477	0.54472
0.0264744	0.094203	0.096747	0.098426	0.096044	0.09174	0.084257	0.07849	0.072369	0.066856	0.06201	0.060918	0.060674	0.062463	0.06733		0.1202	0.12349	0.12335	0.11818	0.10956	0.099955	0.089429	0.079978	0.073197	0.067957	0.065161	0.063949	0.064873	0.06905		0.24804	0.25917	0.25812	0.24797	0.22296	0.19406	0.16232	0.13248	0.1134	0.10202	0.093075	0.090786	0.094229	0.10459		0.50332	0.55065	0.56574	0.54542
0.0397116	0.094096	0.096757	0.098406	0.095939	0.091704	0.08414	0.078444	0.072314	0.06679	0.061863	0.060746	0.060578	0.062334	0.067253		0.12022	0.12357	0.12333	0.11819	0.10948	0.099849	0.089355	0.079909	0.073138	0.067835	0.065083	0.063863	0.064739	0.068961		0.2483	0.25927	0.25821	0.24795	0.22297	0.19409	0.1623	0.13232	0.11318	0.10175	0.092907	0.090647	0.094107	0.10439		0.50374	0.55123	0.56645	0.54585
0.0529488	0.094121	0.096746	0.098303	0.09598	0.091697	0.084117	0.078458	0.072332	0.066735	0.061774	0.060624	0.060572	0.062284	0.067215		0.12023	0.12352	0.12334	0.11822	0.10951	0.099774	0.08934	0.079811	0.073025	0.067723	0.065031	0.06375	0.064636	0.068812		0.24847	0.25931	0.25844	0.24802	0.22314	0.19412	0.16214	0.13214	0.11306	0.10151	0.092724	0.090383	0.094033	0.10417		0.50423	0.55187	0.56719	0.54652
0.066186	0.094112	0.0967	0.09833	0.095974	0.091707	0.084073	0.078472	0.072126	0.066665	0.061755	0.060584	0.060401	0.062177	0.067138		0.12023	0.1236	0.1233	0.11825	0.10955	0.099716	0.089294	0.079695	0.072923	0.067587	0.064868	0.063737	0.064499	0.068796		0.24856	0.25958	0.25861	0.24805	0.22318	0.19413	0.16217	0.13203	0.11289	0.10135	0.092573	0.090219	0.093851	0.10399		0.50473	0.55255	0.56805	0.54724
0.0794232	0.094037	0.096708	0.098333	0.095933	0.091588	0.084132	0.078382	0.072161	0.06658	0.061665	0.0605	0.06036	0.062111	0.067048		0.12023	0.12364	0.12323	0.11824	0.10955	0.099682	0.089319	0.079518	0.072802	0.067503	0.06488	0.06357	0.064434	0.068702		0.24885	0.25965	0.25885	0.24824	0.22342	0.19428	0.16205	0.13194	0.11273	0.1013	0.092403	0.090076	0.093734	0.1038		0.50526	0.55332	0.56866	0.54783
0.0926604	0.093973	0.096689	0.098282	0.09587	0.091598	0.083982	0.078312	0.072105	0.066501	0.061654	0.060452	0.060307	0.062086	0.066918		0.12008	0.12362	0.12326	0.11815	0.10954	0.099689	0.089116	0.07949	0.072745	0.067484	0.064808	0.063439	0.0643	0.068597		0.24883	0.25989	0.25889	0.24851	0.2234	0.19433	0.16198	0.1319	0.11262	0.10102	0.092236	0.089928	0.093641	0.10365		0.50565	0.55411	0.56948	0.5485
0.105898	0.09399	0.096544	0.09831	0.095879	0.091666	0.083956	0.078222	0.072014	0.066498	0.061497	0.060442	0.060237	0.061955	0.066911		0.12012	0.12357	0.12324	0.11816	0.10934	0.099611	0.08915	0.079446	0.072751	0.067376	0.064824	0.063456	0.064306	0.068528		0.24888	0.25991	0.259	0.24868	0.22352	0.19428	0.16193	0.13175	0.11253	0.10089	0.092114	0.089713	0.093523	0.10351		0.50606	0.55465	0.57009	0.54898
0.119135	0.093945	0.096611	0.098249	0.095821	0.091569	0.083943	0.07822	0.071995	0.066376	0.0615	0.060316	0.060179	0.061941	0.066887		0.12018	0.12339	0.12318	0.11815	0.10941	0.099674	0.089016	0.079404	0.072635	0.067306	0.06471	0.063443	0.064224	0.068504		0.24893	0.25998	0.25929	0.24873	0.22364	0.19413	0.16197	0.13167	0.11237	0.10082	0.091924	0.089587	0.093448	0.10337		0.50651	0.55532	0.57076	0.54928
0.132372	0.093947	0.096602	0.098202	0.095851	0.091567	0.083911	0.078151	0.071898	0.066371	0.061363	0.060269	0.060049	0.061896	0.066847		0.12019	0.1233	0.12315	0.11811	0.10933	0.099553	0.088969	0.079301	0.072526	0.067309	0.064541	0.063294	0.064212	0.068433		0.24888	0.26016	0.25942	0.2489	0.22369	0.19406	0.1619	0.13164	0.11229	0.10076	0.091812	0.089434	0.093275	0.10324		0.50681	0.55549	0.571	0.54961
0.145609	0.093941	0.096537	0.098161	0.095768	0.091405	0.083834	0.078086	0.071984	0.066247	0.061349	0.06014	0.060053	0.061914	0.06682		0.12014	0.12336	0.12311	0.11803	0.1093	0.099514	0.088944	0.079319	0.072471	0.067221	0.064552	0.063261	0.064169	0.068395		0.24897	0.26026	0.25964	0.24895	0.22377	0.19397	0.16195	0.13159	0.11218	0.10054	0.091735	0.089389	0.093125	0.10312		0.50729	0.55574	0.57147	0.55
0.158846	0.093892	0.096522	0.09818	0.095779	0.091364	0.083785	0.078089	0.072035	0.066215	0.061177	0.060087	0.059969	0.06183	0.06671		0.12023	0.12333	0.12304	0.11797	0.10928	0.099561	0.088892	0.079269	0.072423	0.067156	0.064471	0.063142	0.064162	0.068319		0.24901	0.26027	0.25975	0.24895	0.22382	0.19385	0.16196	0.13147	0.11215	0.10045	0.091645	0.089291	0.092985	0.10301		0.50739	0.55611	0.57193	0.55043
0.172084	0.093949	0.096481	0.098115	0.095825	0.091321	0.083741	0.077985	0.07209	0.066137	0.061259	0.060062	0.059954	0.061683	0.066642		0.1202	0.12326	0.12309	0.11787	0.10924	0.099533	0.08883	0.079274	0.072454	0.067028	0.064406	0.063188	0.064125	0.068225		0.24923	0.2603	0.2599	0.24892	0.22393	0.19384	0.16191	0.13137	0.11204	0.10041	0.091519	0.089247	0.092773	0.10292		0.50771	0.5567	0.57255	0.55115
0.185321	0.093938	0.096456	0.098221	0.09572	0.091229	0.083747	0.077993	0.072092	0.0661	0.061217	0.060028	0.05979	0.061674	0.066596		0.12008	0.12324	0.12299	0.1178	0.1093	0.099532	0.088712	0.07923	0.072358	0.067029	0.064402	0.063004	0.064055	0.068176		0.2492	0.26037	0.26002	0.24894	0.22394	0.19374	0.1618	0.13132	0.11201	0.10031	0.09137	0.089071	0.092687	0.10292		0.50786	0.55729	0.57275	0.55148
0.198558	0.093914	0.096413	0.098186	0.095625	0.091215	0.083693	0.077908	0.071978	0.066124	0.06115	0.059958	0.05984	0.061604	0.066594		0.12001	0.12323	0.12305	0.118	0.10932	0.099535	0.088654	0.079206	0.072283	0.067006	0.064375	0.063083	0.064089	0.068055		0.24932	0.26048	0.26017	0.24912	0.22398	0.19373	0.16174	0.13121	0.11202	0.10018	0.091222	0.088974	0.09269	0.10282		0.50831	0.55772	0.57332	0.55195
0.211795	0.093912	0.096262	0.098171	0.095675	0.091122	0.083675	0.077882	0.071891	0.066078	0.061041	0.059969	0.059783	0.06162	0.066507		0.12009	0.12313	0.12299	0.11789	0.10936	0.099561	0.088585	0.079235	0.072213	0.06688	0.064306	0.062965	0.064024	0.068156		0.24934	0.26047	0.26034	0.24931	0.22399	0.1937	0.16178	0.13119	0.11191	0.10001	0.09122	0.088853	0.092543	0.10281		0.50825	0.5582	0.57362	0.5521
0.225032	0.093797	0.096294	0.098145	0.095649	0.091185	0.083637	0.077935	0.071864	0.066034	0.060989	0.059909	0.059745	0.061578	0.066477		0.12012	0.12313	0.12298	0.11788	0.1093	0.099576	0.088526	0.079219	0.07222	0.06681	0.064233	0.062959	0.063977	0.067965		0.24945	0.26054	0.2605	0.24925	0.22412	0.19374	0.16171	0.13115	0.1118	0.099941	0.091039	0.088724	0.092416	0.10263		0.50834	0.55892	0.57402	0.55248
0.23827	0.093804	0.096254	0.098082	0.095662	0.091122	0.083518	0.077965	0.071755	0.065916	0.060925	0.059879	0.05965	0.061504	0.066402		0.12002	0.12313	0.123	0.11784	0.10931	0.099544	0.088521	0.079233	0.072247	0.066824	0.064198	0.062922	0.063866	0.067947		0.2493	0.26057	0.26055	0.24935	0.22409	0.1938	0.16179	0.13112	0.11172	0.099955	0.090997	0.08854	0.092296	0.10248		0.50836	0.55922	0.57441	0.55285
0.251507	0.09381	0.09625	0.098026	0.095554	0.091106	0.083606	0.077901	0.071701	0.065962	0.060948	0.059838	0.059743	0.061481	0.066419		0.12005	0.1231	0.12305	0.11774	0.10911	0.099525	0.088567	0.079285	0.072194	0.066804	0.0641	0.062899	0.063829	0.067972		0.24917	0.26056	0.26068	0.24948	0.22419	0.19377	0.16175	0.13117	0.11166	0.099736	0.090956	0.088461	0.092294	0.10248		0.50862	0.55956	0.57468	0.55361
0.264744	0.093851	0.096229	0.098094	0.095583	0.091093	0.083644	0.077862	0.07168	0.065958	0.060893	0.059798	0.059649	0.061478	0.066315		0.12009	0.12314	0.12296	0.11779	0.10914	0.099463	0.088553	0.079339	0.072103	0.066784	0.064025	0.06285	0.06371	0.067937		0.2491	0.26061	0.26078	0.24963	0.22412	0.19369	0.16177	0.13104	0.11162	0.099603	0.090862	0.088296	0.092278	0.10236		0.50872	0.55997	0.575	0.55418
0.277981	0.093796	0.096301	0.098083	0.095665	0.091036	0.083633	0.077843	0.071523	0.065815	0.060892	0.059764	0.059623	0.061466	0.066319		0.11995	0.12312	0.12298	0.11775	0.10915	0.099389	0.088513	0.079246	0.072103	0.066668	0.063974	0.062775	0.063695	0.067948		0.2492	0.26078	0.26083	0.24974	0.22416	0.19368	0.16167	0.13104	0.11156	0.09956	0.090769	0.088291	0.092263	0.10225		0.50878	0.55997	0.57536	0.55449
0.291218	0.093772	0.096215	0.098028	0.095712	0.091096	0.083637	0.077796	0.07149	0.065801	0.060871	0.05971	0.059631	0.061429	0.066307		0.11983	0.12313	0.12304	0.11767	0.10907	0.099401	0.088546	0.079206	0.0721	0.06671	0.063917	0.062769	0.063712	0.067852		0.24937	0.26088	0.26086	0.24985	0.22409	0.19367	0.1617	0.1309	0.11142	0.099549	0.090739	0.088285	0.092175	0.10223		0.50895	0.56014	0.57573	0.55457
0.304456	0.093669	0.096167	0.098036	0.095671	0.091135	0.083639	0.077819	0.071474	0.065828	0.060848	0.059719	0.05952	0.061424	0.066316		0.1198	0.1232	0.12304	0.11766	0.10908	0.099311	0.088461	0.07918	0.072116	0.066681	0.063961	0.062716	0.063652	0.067857		0.24934	0.26099	0.26084	0.24991	0.22415	0.19361	0.16182	0.13086	0.11145	0.099482	0.090644	0.088207	0.092073	0.1022		0.5093	0.56026	0.57631	0.55495
0.317693	0.093664	0.096221	0.097922	0.09569	0.091074	0.08357	0.077765	0.07143	0.065807	0.060784	0.059641	0.059586	0.061334	0.066266		0.11979	0.12321	0.12308	0.11765	0.10917	0.099342	0.088438	0.079171	0.07197	0.066539	0.063798	0.062675	0.063547	0.067796		0.24922	0.26107	0.26095	0.24967	0.22404	0.19357	0.16191	0.13081	0.11136	0.099439	0.090516	0.088063	0.091944	0.1021		0.50924	0.56074	0.57672	0.55515
0.33093	0.093656	0.096194	0.097945	0.095763	0.091102	0.08355	0.077725	0.071347	0.065778	0.0608	0.059618	0.059528	0.061326	0.066246		0.11978	0.12326	0.12311	0.1177	0.10917	0.099375	0.08842	0.079155	0.071879	0.066526	0.063799	0.062619	0.063444	0.067777		0.24966	0.26102	0.26109	0.24954	0.22412	0.19365	0.16179	0.13077	0.11123	0.099384	0.090419	0.088067	0.091864	0.102		0.50927	0.56114	0.57704	0.55536
0.344167	0.093658	0.096171	0.09792	0.095686	0.091239	0.083645	0.077674	0.071371	0.065743	0.060815	0.059517	0.059535	0.061296	0.06622		0.11981	0.12318	0.12314	0.1178	0.10909	0.099335	0.088436	0.079169	0.071926	0.066442	0.063759	0.062589	0.063436	0.067749		0.24964	0.26116	0.26124	0.24937	0.22406	0.19367	0.1618	0.13065	0.11118	0.099303	0.090308	0.087964	0.091778	0.10197		0.50942	0.56154	0.5772	0.5557
0.357404	0.093597	0.096143	0.098022	0.09566	0.091202	0.083569	0.077728	0.07136	0.065691	0.060753	0.05955	0.059596	0.061311	0.06622		0.11979	0.12317	0.12308	0.11789	0.10908	0.099396	0.08835	0.079106	0.071855	0.066304	0.063703	0.062553	0.063348	0.067708		0.24945	0.2612	0.26132	0.24963	0.22411	0.19362	0.1618	0.13048	0.11118	0.099278	0.090217	0.087909	0.091736	0.1018		0.50954	0.56154	0.57746	0.55577
0.370642	0.093563	0.096198	0.097925	0.095565	0.091139	0.083606	0.077683	0.071295	0.065713	0.060801	0.059548	0.05949	0.061278	0.066092		0.11982	0.1233	0.12315	0.11792	0.10906	0.099356	0.088391	0.079085	0.071875	0.066367	0.063686	0.062493	0.063282	0.067682		0.24957	0.26118	0.26144	0.24987	0.22417	0.19349	0.16187	0.1305	0.11107	0.099138	0.090165	0.087941	0.091701	0.10163		0.50986	0.56182	0.57782	0.55565
0.383879	0.093533	0.09618	0.097925	0.095584	0.091038	0.083557	0.077675	0.071345	0.065618	0.06072	0.05951	0.05942	0.061283	0.066057		0.1198	0.12331	0.12309	0.11784	0.10909	0.099414	0.088375	0.079063	0.071811	0.066384	0.063644	0.062458	0.063244	0.067662		0.24974	0.26133	0.26143	0.24966	0.22409	0.1936	0.16187	0.13032	0.11108	0.099044	0.090063	0.087755	0.09163	0.10163		0.51012	0.5622	0.57821	0.55578
0.397116	0.093508	0.096194	0.097938	0.095545	0.091078	0.083541	0.077616	0.071325	0.065636	0.060754	0.059506	0.059424	0.061241	0.065965		0.11981	0.12321	0.12294	0.11778	0.10909	0.099343	0.088359	0.079029	0.071729	0.06637	0.06367	0.062494	0.063185	0.067677		0.25006	0.26135	0.26154	0.24965	0.22407	0.19365	0.16185	0.13036	0.11101	0.099062	0.089946	0.087657	0.09154	0.1016		0.51031	0.56236	0.57843	0.55609
0.410353	0.093501	0.096132	0.097924	0.095486	0.091088	0.083509	0.077632	0.07129	0.065559	0.060733	0.059395	0.05934	0.061212	0.066004		0.11979	0.12314	0.12294	0.11781	0.10909	0.099387	0.088324	0.079062	0.071734	0.06628	0.063694	0.062413	0.063272	0.067593		0.25002	0.26137	0.26172	0.24989	0.22422	0.1938	0.16183	0.13027	0.11088	0.098941	0.089978	0.087615	0.091463	0.10169		0.51048	0.56263	0.57884	0.55662
0.42359	0.093452	0.096085	0.097863	0.095514	0.091122	0.083508	0.077625	0.071338	0.065586	0.060783	0.059385	0.059338	0.061135	0.065902		0.11976	0.12311	0.12297	0.11787	0.10915	0.099335	0.088288	0.079003	0.071744	0.066282	0.063686	0.062361	0.063237	0.067515		0.2502	0.26146	0.26172	0.25011	0.22417	0.19379	0.16178	0.1302	0.11087	0.09892	0.089906	0.087511	0.091514	0.1016		0.5106	0.5628	0.57906	0.55694
0.436828	0.093455	0.096164	0.097894	0.095465	0.0911	0.083393	0.077604	0.071274	0.065614	0.060703	0.059401	0.059229	0.061121	0.06589		0.11969	0.12316	0.123	0.11789	0.10915	0.09937	0.088243	0.079021	0.071594	0.066224	0.063587	0.062416	0.063313	0.067564		0.25071	0.26163	0.26179	0.24998	0.22419	0.1939	0.1618	0.13007	0.11086	0.098947	0.089983	0.08743	0.091436	0.10152		0.51082	0.56307	0.57925	0.55733
0.450065	0.093438	0.096095	0.097852	0.095515	0.091046	0.083449	0.077548	0.071238	0.065581	0.060679	0.059324	0.059298	0.061111	0.065959		0.1197	0.1231	0.12301	0.1178	0.1091	0.099248	0.088294	0.07896	0.071659	0.066235	0.063548	0.062288	0.06325	0.067485		0.25042	0.26157	0.26188	0.24987	0.22419	0.194	0.16175	0.12993	0.11092	0.09886	0.08993	0.087391	0.091323	0.10135		0.51124	0.56337	0.57944	0.55756
0.463302	0.093473	0.096082	0.09785	0.095544	0.091028	0.083426	0.077577	0.071241	0.065597	0.060587	0.059265	0.059295	0.061017	0.065901		0.11961	0.12319	0.12302	0.11773	0.10907	0.099198	0.088212	0.078932	0.071578	0.066208	0.063496	0.062243	0.063176	0.067389		0.25004	0.26171	0.26197	0.2498	0.22416	0.19396	0.16187	0.12984	0.11073	0.09876	0.089892	0.087306	0.091299	0.10133		0.5113	0.56373	0.5797	0.55762
0.476539	0.093448	0.09609	0.097906	0.095568	0.090995	0.083386	0.077605	0.07128	0.065494	0.060663	0.059231	0.059236	0.061052	0.065873		0.1197	0.12312	0.123	0.11769	0.10912	0.099152	0.088257	0.07899	0.071597	0.066187	0.063594	0.06227	0.06311	0.067418		0.25019	0.2616	0.26194	0.24991	0.22421	0.19391	0.16183	0.12978	0.11072	0.098711	0.089867	0.087304	0.091312	0.10117		0.51159	0.56414	0.57992	0.55849
0.489776	0.09341	0.096103	0.097924	0.09575	0.091041	0.08335	0.077553	0.071248	0.065463	0.06057	0.059087	0.059198	0.061114	0.065858		0.11963	0.12318	0.12299	0.11784	0.10912	0.099177	0.088237	0.078977	0.071538	0.06618	0.063458	0.062201	0.06306	0.067489		0.25033	0.26173	0.26199	0.25012	0.22412	0.19374	0.16172	0.12967	0.11071	0.098667	0.089829	0.087184	0.09121	0.1011		0.51155	0.5642	0.58007	0.55895
0.503014	0.093392	0.096129	0.097921	0.095624	0.090996	0.083366	0.077582	0.071292	0.065456	0.060541	0.059171	0.059284	0.061063	0.065902		0.11961	0.12324	0.12303	0.11768	0.10914	0.099103	0.088242	0.078857	0.071469	0.066141	0.063521	0.062253	0.063136	0.067409		0.25036	0.26159	0.26198	0.24992	0.22422	0.19365	0.16162	0.12961	0.11064	0.098657	0.089789	0.087136	0.09114	0.10101		0.51167	0.56416	0.58023	0.55904
0.516251	0.093362	0.096116	0.097851	0.095591	0.090986	0.083331	0.077624	0.071262	0.065371	0.060593	0.059071	0.059301	0.060996	0.06583		0.11965	0.12327	0.12298	0.11781	0.10915	0.099069	0.08816	0.078748	0.071459	0.066154	0.063484	0.062223	0.062944	0.067378		0.25037	0.26185	0.26203	0.24963	0.22422	0.19364	0.16153	0.12949	0.11068	0.098587	0.089805	0.087061	0.09107	0.10089		0.51186	0.56429	0.58038	0.55898
0.529488	0.093367	0.096093	0.097794	0.095592	0.090936	0.08332	0.077607	0.071272	0.065354	0.060552	0.059047	0.05921	0.060952	0.065809		0.1196	0.12313	0.123	0.11787	0.10911	0.099098	0.088198	0.07872	0.071517	0.06615	0.063498	0.062192	0.062954	0.067366		0.25028	0.26195	0.26199	0.24935	0.22419	0.19371	0.16147	0.12953	0.11057	0.098636	0.089755	0.087145	0.090945	0.10084		0.51181	0.56448	0.58056	0.55836
0.542725	0.093439	0.096178	0.097753	0.095659	0.090958	0.083288	0.077631	0.071259	0.065373	0.060514	0.059062	0.059254	0.061037	0.065833		0.1196	0.12312	0.12293	0.11784	0.10909	0.099149	0.088074	0.078671	0.071454	0.066002	0.063492	0.062102	0.062903	0.067343		0.25033	0.26172	0.26199	0.24948	0.22415	0.19371	0.16135	0.12949	0.11054	0.098585	0.08964	0.086924	0.091036	0.10085		0.51198	0.56454	0.58085	0.55821
0.555962	0.093437	0.096141	0.097746	0.095598	0.090919	0.083291	0.077547	0.071173	0.065267	0.060454	0.058983	0.059227	0.061047	0.065789		0.11969	0.1232	0.12305	0.1178	0.10908	0.099069	0.088104	0.078705	0.071448	0.06606	0.063361	0.062114	0.062831	0.067349		0.25005	0.26176	0.26199	0.24989	0.22427	0.19383	0.16125	0.12955	0.11048	0.098441	0.089603	0.086884	0.09099	0.10088		0.51198	0.56484	0.58091	0.55836
0.5692	0.093441	0.096079	0.097678	0.095533	0.090909	0.08333	0.077518	0.071084	0.065162	0.060466	0.059016	0.059248	0.060953	0.065765		0.11966	0.12326	0.123	0.1179	0.10904	0.099038	0.088091	0.078622	0.071415	0.066072	0.06337	0.062105	0.062855	0.067321		0.25001	0.2617	0.26194	0.25007	0.22426	0.19385	0.16109	0.12944	0.11043	0.098358	0.089527	0.086996	0.09097	0.10082		0.51218	0.56512	0.58089	0.55836
0.582437	0.093455	0.096121	0.097701	0.095401	0.090935	0.083292	0.077413	0.070992	0.065103	0.060462	0.05905	0.059152	0.060968	0.065748		0.1197	0.12331	0.12306	0.11793	0.10903	0.099052	0.088049	0.078608	0.0714	0.066013	0.063245	0.062039	0.062797	0.067299		0.24991	0.26167	0.26198	0.25012	0.22431	0.1938	0.16098	0.12931	0.11041	0.098192	0.089541	0.086936	0.090923	0.10078		0.51209	0.56542	0.58118	0.55862
0.595674	0.093352	0.09617	0.097696	0.095374	0.090801	0.083395	0.077467	0.070998	0.06509	0.060401	0.058993	0.059164	0.060912	0.065742		0.11968	0.12318	0.12299	0.11788	0.10891	0.098966	0.088098	0.078726	0.071326	0.066064	0.063346	0.06205	0.062823	0.067174		0.24987	0.26159	0.26195	0.25032	0.2243	0.19384	0.16098	0.12931	0.11042	0.098227	0.089448	0.086898	0.090862	0.10065		0.5124	0.56562	0.58132	0.55866
0.608911	0.093451	0.09611	0.097682	0.095352	0.090763	0.083311	0.077378	0.070936	0.065067	0.060406	0.058973	0.059091	0.06089	0.065738		0.11972	0.12319	0.12305	0.11776	0.10902	0.098982	0.088054	0.078688	0.071358	0.066018	0.063253	0.061966	0.062796	0.067147		0.24986	0.26156	0.26199	0.24986	0.22432	0.19382	0.16089	0.12938	0.11037	0.098208	0.089417	0.08686	0.090818	0.10059		0.51218	0.56587	0.58154	0.55884
0.622148	0.093384	0.09607	0.097702	0.095428	0.090827	0.083272	0.077466	0.070937	0.065086	0.060416	0.058903	0.059113	0.060834	0.065692		0.11967	0.12318	0.12302	0.1177	0.10903	0.099009	0.087979	0.078607	0.071348	0.06603	0.063203	0.061967	0.062808	0.067077		0.24986	0.26151	0.26186	0.25013	0.22426	0.19379	0.16086	0.12952	0.1104	0.098326	0.089401	0.086892	0.090792	0.10046		0.51244	0.56596	0.58165	0.55909
0.635386	0.093438	0.096066	0.097706	0.095385	0.0908	0.0832	0.077424	0.07092	0.064977	0.060371	0.058843	0.059114	0.060801	0.065621		0.11967	0.12309	0.1231	0.11784	0.109	0.09901	0.087943	0.078538	0.071405	0.06595	0.063181	0.062052	0.062772	0.067099		0.24986	0.26171	0.262	0.25046	0.22429	0.19371	0.16102	0.12944	0.11026	0.09836	0.08936	0.086853	0.09069	0.10046		0.51224	0.56631	0.58157	0.55908
0.648623	0.093414	0.096094	0.097737	0.095374	0.090738	0.083315	0.077415	0.070847	0.064927	0.060343	0.058796	0.059038	0.060847	0.065603		0.11964	0.12307	0.12304	0.11785	0.10898	0.099005	0.087889	0.078464	0.071341	0.065901	0.063041	0.061999	0.062832	0.067082		0.24981	0.26173	0.26194	0.25044	0.22433	0.19342	0.16107	0.12947	0.11029	0.098304	0.089364	0.086824	0.090705	0.1005		0.51234	0.56638	0.58188	0.55957
0.66186	0.093354	0.096057	0.097637	0.095391	0.090815	0.083287	0.077472	0.07095	0.064914	0.060323	0.058813	0.059007	0.060844	0.065536		0.11976	0.12311	0.12296	0.11785	0.109	0.099017	0.087919	0.078545	0.071404	0.065909	0.063017	0.061997	0.062822	0.067125		0.24981	0.26184	0.26201	0.25016	0.2244	0.19356	0.16108	0.12939	0.11023	0.098311	0.08936	0.086724	0.090612	0.10038		0.51244	0.56664	0.58199	0.55967
0.675097	0.093309	0.096054	0.097778	0.095408	0.090828	0.083244	0.077414	0.070931	0.064928	0.060338	0.058832	0.058969	0.060854	0.065541		0.11978	0.12316	0.12298	0.11787	0.10905	0.099043	0.087941	0.078508	0.071356	0.065834	0.062925	0.061959	0.062781	0.06709		0.24973	0.26172	0.26195	0.24994	0.22441	0.19358	0.16131	0.12936	0.11017	0.098266	0.089259	0.086638	0.090619	0.10034		0.51278	0.56684	0.58232	0.55968
0.688334	0.093358	0.09605	0.097748	0.095431	0.090925	0.083274	0.077398	0.070909	0.064894	0.060268	0.058799	0.059045	0.060828	0.065524		0.11979	0.12321	0.12305	0.11779	0.1091	0.09898	0.087926	0.078584	0.071239	0.065807	0.062907	0.061941	0.062677	0.067094		0.24982	0.26168	0.26197	0.24987	0.22435	0.19379	0.16141	0.1293	0.11022	0.098046	0.089249	0.086565	0.090662	0.10048		0.51298	0.56674	0.58234	0.55974
0.701572	0.093301	0.095981	0.097768	0.095302	0.090848	0.083229	0.077354	0.070898	0.064888	0.060213	0.058703	0.059008	0.060807	0.065496		0.1197	0.12322	0.12304	0.11778	0.1091	0.099005	0.087843	0.078507	0.071242	0.065821	0.062849	0.061895	0.062626	0.066988		0.2497	0.26186	0.26184	0.24991	0.22437	0.19388	0.16149	0.12929	0.11022	0.098097	0.089203	0.086581	0.090739	0.10058		0.51325	0.56697	0.58251	0.55991
0.714809	0.093239	0.095978	0.097734	0.095409	0.090909	0.083225	0.077331	0.070803	0.064941	0.060314	0.058815	0.058906	0.060837	0.065427		0.11966	0.12305	0.12294	0.11797	0.10893	0.098989	0.087818	0.078477	0.071246	0.06579	0.062783	0.061934	0.062662	0.066926		0.24979	0.26225	0.26177	0.25038	0.22436	0.19381	0.16149	0.12932	0.11015	0.09811	0.089142	0.086592	0.090695	0.10054		0.51333	0.56722	0.58256	0.56008
0.728046	0.093314	0.095911	0.097733	0.095475	0.0908	0.083249	0.077341	0.07084	0.064921	0.060303	0.058784	0.058889	0.060743	0.065543		0.11964	0.12313	0.12294	0.11787	0.109	0.098934	0.087761	0.078431	0.071203	0.065803	0.062831	0.061859	0.062599	0.066988		0.24974	0.26231	0.26186	0.25077	0.2244	0.19393	0.1614	0.12941	0.11011	0.098029	0.089218	0.086642	0.090653	0.10055		0.51342	0.56735	0.58269	0.56007
0.741283	0.093197	0.095993	0.097734	0.095399	0.090875	0.083212	0.077286	0.070736	0.064915	0.060318	0.058783	0.058915	0.060721	0.065522		0.11959	0.12325	0.12286	0.11793	0.10894	0.098984	0.087861	0.078348	0.071243	0.065848	0.062866	0.061879	0.062586	0.06694		0.24975	0.26222	0.26201	0.25097	0.22442	0.19388	0.16136	0.12938	0.11023	0.097899	0.089141	0.086542	0.090709	0.10057		0.51357	0.56742	0.58276	0.56064
0.75452	0.093197	0.095929	0.097685	0.095391	0.090799	0.083225	0.077305	0.070735	0.064884	0.060266	0.058673	0.058911	0.060674	0.065501		0.11959	0.12323	0.12288	0.11797	0.10895	0.098961	0.087896	0.078395	0.071187	0.065757	0.062879	0.0619	0.062602	0.066968		0.24984	0.26221	0.26199	0.25114	0.22449	0.19394	0.16132	0.12932	0.11019	0.097925	0.089087	0.086504	0.090569	0.10057		0.51366	0.56756	0.58286	0.56061
0.767758	0.093172	0.095963	0.09772	0.095349	0.090827	0.083229	0.077327	0.070742	0.064906	0.060212	0.058717	0.058786	0.060678	0.065483		0.11951	0.12328	0.12289	0.11791	0.10899	0.098974	0.087866	0.078298	0.071144	0.065739	0.063011	0.061816	0.062542	0.066899		0.24973	0.26219	0.26199	0.25123	0.22448	0.19374	0.16124	0.12925	0.11016	0.097847	0.089065	0.086465	0.09069	0.10065		0.51395	0.56767	0.58298	0.56063
0.780995	0.093161	0.095897	0.097719	0.095388	0.090859	0.083159	0.07732	0.070638	0.064886	0.060193	0.058688	0.058744	0.060687	0.065426		0.11961	0.12339	0.12295	0.11782	0.10905	0.099008	0.087821	0.078343	0.071131	0.065727	0.062998	0.061732	0.062512	0.066878		0.24974	0.26215	0.26201	0.25092	0.22455	0.19385	0.16123	0.1291	0.11011	0.097873	0.089027	0.086379	0.090606	0.10049		0.51417	0.56749	0.58328	0.56076
0.794232	0.093144	0.095989	0.097696	0.095271	0.090742	0.083203	0.077301	0.070597	0.064893	0.060108	0.058573	0.058764	0.060627	0.065473		0.11962	0.12347	0.12283	0.11789	0.10892	0.099108	0.087826	0.078216	0.071131	0.065725	0.062994	0.061763	0.062463	0.066873		0.24981	0.26206	0.26209	0.25042	0.22456	0.19391	0.16115	0.12908	0.11008	0.097866	0.088963	0.086369	0.090649	0.10049		0.51421	0.56754	0.58338	0.56106
0.807469	0.093172	0.095962	0.097699	0.095374	0.090718	0.083196	0.077304	0.070609	0.064923	0.060152	0.058626	0.058825	0.060574	0.065413		0.11971	0.12357	0.12294	0.11785	0.10896	0.09906	0.087774	0.078161	0.071148	0.065756	0.062919	0.061759	0.062498	0.066853		0.24981	0.2624	0.26208	0.2502	0.2246	0.19391	0.16112	0.12895	0.11007	0.097877	0.088997	0.086272	0.090593	0.10043		0.51418	0.5677	0.5832	0.56121
0.820706	0.093151	0.095876	0.097652	0.095411	0.090716	0.083144	0.077278	0.070589	0.064898	0.060165	0.058544	0.058813	0.060519	0.065455		0.11979	0.12351	0.12287	0.1177	0.10903	0.099021	0.087826	0.07818	0.071167	0.065772	0.062953	0.061732	0.062536	0.066833		0.24981	0.2623	0.26215	0.24992	0.22461	0.19372	0.16108	0.12904	0.11003	0.097988	0.08896	0.086292	0.090616	0.10037		0.51397	0.56786	0.58359	0.56145
0.833944	0.093072	0.095858	0.097674	0.095384	0.090645	0.083122	0.077265	0.070648	0.064857	0.060107	0.058583	0.058766	0.060503	0.065432		0.11994	0.12355	0.12292	0.11774	0.10907	0.099034	0.087778	0.078142	0.071166	0.06575	0.063003	0.061699	0.062532	0.066832		0.24969	0.26246	0.26222	0.25019	0.22462	0.19378	0.16105	0.12891	0.11004	0.097796	0.088955	0.086241	0.090543	0.10022		0.51402	0.56785	0.58362	0.56098
0.847181	0.093068	0.095834	0.09762	0.095397	0.090706	0.083178	0.077245	0.070646	0.064914	0.060071	0.058524	0.058738	0.060527	0.065411		0.12005	0.12353	0.12292	0.11775	0.10909	0.098936	0.087674	0.078148	0.071138	0.065767	0.06296	0.061663	0.06251	0.066876		0.24951	0.26262	0.26221	0.25056	0.22472	0.19368	0.16109	0.12897	0.11	0.097713	0.088956	0.086224	0.090433	0.10019		0.51426	0.56796	0.58383	0.56077
0.860418	0.093049	0.095804	0.097704	0.095442	0.090666	0.083256	0.077223	0.070686	0.064869	0.060183	0.058576	0.058765	0.060484	0.065446		0.12016	0.12344	0.12295	0.1177	0.10911	0.098817	0.087718	0.078119	0.071139	0.065781	0.062854	0.061726	0.062561	0.066818		0.24952	0.26257	0.26218	0.25066	0.22471	0.19377	0.16117	0.12913	0.11001	0.097694	0.088861	0.086202	0.090387	0.10025		0.51445	0.56797	0.58397	0.56108
0.873655	0.093103	0.095917	0.097729	0.095345	0.090734	0.083258	0.077204	0.070638	0.064804	0.060095	0.058587	0.058767	0.060568	0.065449		0.12	0.1235	0.12293	0.11769	0.10918	0.098781	0.087648	0.078152	0.071041	0.065728	0.062929	0.06173	0.062598	0.066804		0.2492	0.26268	0.26232	0.2507	0.22471	0.19382	0.16127	0.12917	0.10989	0.097664	0.088828	0.086165	0.090258	0.10015		0.51443	0.56825	0.58412	0.56091
0.886892	0.093055	0.095882	0.097714	0.095415	0.090641	0.083213	0.07717	0.070601	0.064826	0.06007	0.058558	0.058761	0.060538	0.065477		0.11988	0.12345	0.12293	0.11761	0.10913	0.098855	0.087716	0.078069	0.071068	0.065728	0.062949	0.06167	0.062585	0.066788		0.24945	0.26276	0.26236	0.25067	0.22473	0.19401	0.16134	0.12913	0.10995	0.09758	0.088849	0.086072	0.090238	0.10017		0.5142	0.5685	0.58417	0.56113
0.90013	0.093039	0.095858	0.097665	0.095402	0.090628	0.083231	0.077156	0.070616	0.064875	0.06003	0.058557	0.058751	0.060546	0.065493		0.1198	0.12356	0.12299	0.11767	0.10911	0.098843	0.087664	0.078067	0.071062	0.065711	0.062937	0.061639	0.062567	0.066745		0.24961	0.26273	0.26243	0.25072	0.22474	0.19411	0.16131	0.12916	0.10997	0.09746	0.088771	0.086087	0.090107	0.10018		0.51409	0.56847	0.58434	0.56129
0.913367	0.093027	0.095866	0.09758	0.095481	0.090648	0.083133	0.077041	0.070604	0.064858	0.060066	0.05857	0.058683	0.060477	0.065474		0.11977	0.12349	0.12295	0.11774	0.10915	0.098915	0.087693	0.07811	0.071016	0.065723	0.06289	0.061597	0.062513	0.066895		0.24968	0.26268	0.26241	0.25093	0.22471	0.1942	0.16116	0.12922	0.11003	0.097357	0.088701	0.086021	0.090098	0.10015		0.51422	0.56868	0.58434	0.56121
0.926604	0.09311	0.09584	0.097657	0.09539	0.090577	0.083115	0.077081	0.070568	0.064728	0.060084	0.058432	0.058692	0.060424	0.065465		0.11978	0.12338	0.12288	0.11779	0.10907	0.098894	0.087698	0.078124	0.071001	0.065754	0.062886	0.061477	0.062497	0.066797		0.24977	0.26283	0.26248	0.25138	0.22475	0.19439	0.16106	0.12928	0.1099	0.097334	0.08872	0.086011	0.090022	0.10015		0.51439	0.5689	0.58445	0.56128
0.939841	0.093067	0.095774	0.097644	0.095342	0.090616	0.083099	0.07699	0.070652	0.064791	0.06007	0.0585	0.058676	0.060452	0.065361		0.11973	0.12336	0.12292	0.11773	0.10909	0.098837	0.087646	0.078033	0.071013	0.065723	0.062864	0.061545	0.062483	0.066821		0.24994	0.26285	0.26241	0.25153	0.22478	0.19464	0.161	0.12924	0.10994	0.097259	0.088639	0.086038	0.090017	0.10016		0.51457	0.56887	0.58459	0.56123
0.953078	0.093048	0.095757	0.097644	0.095333	0.090541	0.083143	0.077103	0.070639	0.06476	0.060055	0.058441	0.058655	0.060405	0.065393		0.11985	0.12329	0.12297	0.11777	0.10917	0.098855	0.087649	0.078046	0.070996	0.065681	0.062957	0.061498	0.062474	0.066848		0.25005	0.26291	0.26259	0.25181	0.22478	0.19478	0.16091	0.12918	0.10987	0.097257	0.088637	0.085932	0.089942	0.10011		0.51475	0.5689	0.58479	0.56139
0.966316	0.092951	0.095808	0.097699	0.095302	0.090569	0.083142	0.077098	0.070559	0.064697	0.060006	0.058428	0.058654	0.06038	0.065301		0.12	0.12331	0.12299	0.11771	0.10912	0.098735	0.087657	0.078134	0.071008	0.065582	0.062947	0.061545	0.062499	0.066773		0.25001	0.26304	0.2625	0.25227	0.22466	0.19494	0.16077	0.12913	0.10994	0.097333	0.088649	0.08592	0.08993	0.10008		0.51464	0.56874	0.58484	0.5616
0.979553	0.092984	0.095752	0.097713	0.09533	0.090603	0.08308	0.077074	0.07058	0.064662	0.060031	0.058412	0.058643	0.060415	0.06536		0.12002	0.12334	0.12295	0.11779	0.1091	0.098875	0.087649	0.078129	0.070934	0.065653	0.063001	0.061479	0.062438	0.066779		0.25002	0.26289	0.26246	0.25243	0.2246	0.19488	0.16079	0.12909	0.10989	0.097414	0.088544	0.085841	0.089896	0.10003		0.51473	0.56863	0.5848	0.56185
0.99279	0.092852	0.095799	0.097702	0.095213	0.09061	0.083118	0.077097	0.070612	0.064675	0.059999	0.0583	0.058584	0.060355	0.065303		0.11997	0.12327	0.12292	0.11788	0.10906	0.098846	0.087654	0.078062	0.071007	0.065551	0.062949	0.061474	0.062406	0.066776		0.25008	0.26283	0.26246	0.25212	0.22457	0.19473	0.16071	0.12913	0.10988	0.097429	0.088548	0.085813	0.089787	0.099902		0.51482	0.56882	0.58477	0.56171
1.00603	0.092893	0.095751	0.097717	0.095244	0.090602	0.083096	0.077082	0.070573	0.064645	0.059974	0.058236	0.058616	0.060388	0.065312		0.11984	0.12317	0.12296	0.11788	0.10902	0.098814	0.087679	0.078112	0.070964	0.065609	0.062991	0.061478	0.062406	0.066815		0.25012	0.26288	0.26237	0.25217	0.22452	0.1945	0.16068	0.12899	0.10977	0.097375	0.088602	0.085818	0.089812	0.099885		0.51484	0.56884	0.5847	0.56196
1.01926	0.092951	0.09578	0.097726	0.09519	0.090658	0.083103	0.077046	0.070594	0.064601	0.060063	0.058225	0.058566	0.060382	0.065383		0.11985	0.12325	0.12294	0.11792	0.10906	0.098768	0.087685	0.077993	0.07093	0.065527	0.06292	0.06152	0.062383	0.066783		0.25021	0.2627	0.26249	0.25207	0.2245	0.19441	0.16067	0.12899	0.10976	0.097426	0.088511	0.085725	0.089714	0.099838		0.51468	0.56893	0.58458	0.56196
1.0325	0.092914	0.095804	0.097753	0.095171	0.090635	0.083042	0.077139	0.070574	0.064583	0.05996	0.058335	0.058604	0.06037	0.065335		0.11967	0.1232	0.12299	0.1179	0.10898	0.098777	0.087562	0.078021	0.070977	0.065534	0.062869	0.061475	0.062328	0.06682		0.25021	0.26282	0.26247	0.25183	0.22448	0.19429	0.16066	0.12901	0.10975	0.097398	0.088503	0.085749	0.089787	0.099864		0.5148	0.56879	0.58445	0.5619
1.04574	0.092953	0.095716	0.097738	0.095194	0.090647	0.083071	0.077148	0.070684	0.064573	0.059967	0.058265	0.058495	0.060388	0.065343		0.11964	0.12328	0.12288	0.11787	0.10892	0.098726	0.087613	0.078032	0.070963	0.065519	0.062828	0.061503	0.062412	0.066754		0.25018	0.26302	0.2626	0.25155	0.22449	0.1941	0.16068	0.1289	0.10971	0.097296	0.0885	0.085771	0.089826	0.099866		0.51488	0.5689	0.58477	0.56199
1.05898	0.092899	0.095788	0.097666	0.095209	0.090664	0.083108	0.077129	0.070646	0.064556	0.059891	0.058395	0.05858	0.060373	0.06537		0.11968	0.12328	0.12289	0.11787	0.10899	0.098771	0.087543	0.078063	0.070902	0.065475	0.062837	0.06159	0.062368	0.066788		0.25001	0.2631	0.26259	0.25147	0.2245	0.19401	0.1606	0.129	0.10974	0.097331	0.088462	0.085768	0.089756	0.099858		0.51514	0.56911	0.58505	0.56211
1.07221	0.092977	0.095836	0.097767	0.095234	0.090643	0.083031	0.077161	0.070652	0.064528	0.05984	0.058345	0.058507	0.060329	0.065364		0.11974	0.1232	0.12295	0.11789	0.10895	0.098719	0.087472	0.07809	0.070855	0.065539	0.062793	0.061501	0.062296	0.066753		0.2498	0.26323	0.26253	0.25164	0.2245	0.19389	0.16062	0.12899	0.1096	0.09723	0.08848	0.085807	0.089826	0.09987		0.51537	0.5695	0.58534	0.56211
1.08545	0.092917	0.095821	0.097629	0.095093	0.090673	0.083062	0.077178	0.070562	0.064537	0.059856	0.058324	0.058531	0.060356	0.065261		0.11986	0.12326	0.12297	0.11789	0.10899	0.098582	0.087444	0.078156	0.070722	0.065484	0.062883	0.061503	0.062367	0.066702		0.24994	0.26289	0.26261	0.25151	0.22449	0.19397	0.16065	0.12891	0.10966	0.097143	0.088371	0.08577	0.089849	0.099877		0.51568	0.56961	0.58544	0.5621
1.09869	0.092901	0.095834	0.097719	0.095036	0.090662	0.083067	0.077092	0.070628	0.064586	0.059854	0.058384	0.058515	0.06033	0.06521		0.11996	0.12326	0.12296	0.11786	0.10899	0.098628	0.087438	0.078127	0.070796	0.065489	0.062792	0.061536	0.062283	0.066771		0.24998	0.26267	0.26271	0.25124	0.22453	0.19384	0.16062	0.12898	0.10965	0.097329	0.088397	0.085792	0.089817	0.099869		0.51586	0.56967	0.58574	0.5623
1.11192	0.092883	0.095875	0.097678	0.09512	0.090678	0.08312	0.076959	0.070689	0.064641	0.059789	0.058386	0.058467	0.060323	0.065179		0.12005	0.12322	0.12293	0.11778	0.10897	0.098635	0.087368	0.078004	0.070713	0.065475	0.062784	0.061476	0.062283	0.066715		0.25002	0.26288	0.26275	0.25099	0.22449	0.19381	0.16044	0.12891	0.10965	0.097318	0.088309	0.085776	0.089797	0.099896		0.51566	0.56939	0.58583	0.56232
1.12516	0.092881	0.095846	0.097602	0.095104	0.090616	0.08306	0.076871	0.070628	0.064631	0.059865	0.058406	0.058523	0.060262	0.065161		0.11992	0.12326	0.12294	0.11771	0.10896	0.098733	0.087415	0.078092	0.070815	0.065421	0.062718	0.061453	0.062308	0.066743		0.25011	0.26299	0.26274	0.25095	0.22458	0.19382	0.16056	0.12885	0.10964	0.09733	0.088297	0.085807	0.089812	0.099782		0.51566	0.5692	0.58591	0.56249
1.1384	0.092891	0.095843	0.097599	0.095096	0.090649	0.083056	0.076888	0.070605	0.064602	0.059867	0.058427	0.058441	0.060369	0.065149		0.12007	0.12326	0.12295	0.11765	0.10891	0.098676	0.087476	0.077998	0.070828	0.065412	0.062782	0.061516	0.062283	0.066729		0.25009	0.26297	0.26276	0.25061	0.22457	0.194	0.16053	0.12892	0.10958	0.0974	0.088311	0.085823	0.089778	0.09975		0.51553	0.56952	0.58615	0.56261
1.15164	0.09287	0.095818	0.097632	0.095155	0.090728	0.083114	0.076917	0.070621	0.064656	0.059872	0.058344	0.058478	0.060316	0.065155		0.12005	0.12324	0.12293	0.11768	0.10882	0.098641	0.087529	0.078008	0.070873	0.065459	0.06272	0.06142	0.062261	0.066704		0.2502	0.26283	0.26281	0.2508	0.22453	0.1941	0.16045	0.12892	0.10965	0.097414	0.088344	0.085859	0.089826	0.099681		0.51551	0.5697	0.58632	0.56278
1.16487	0.092862	0.09588	0.097625	0.09514	0.090717	0.083102	0.076847	0.070664	0.064676	0.059793	0.058354	0.058407	0.060365	0.065072		0.12003	0.12328	0.12297	0.11757	0.10888	0.098683	0.087505	0.078019	0.070866	0.065382	0.062828	0.061423	0.06224	0.066701		0.25042	0.2629	0.26283	0.2512	0.22463	0.1941	0.16049	0.129	0.10965	0.09749	0.088269	0.085731	0.089843	0.099675		0.5154	0.57007	0.58622	0.56282
1.17811	0.092847	0.095832	0.097645	0.095229	0.090683	0.083112	0.07688	0.070635	0.064626	0.059868	0.058383	0.058507	0.060267	0.06514		0.1199	0.12315	0.12292	0.11762	0.10876	0.098698	0.087456	0.077959	0.070816	0.065425	0.062835	0.061384	0.062268	0.066672		0.25067	0.2628	0.26273	0.25131	0.22455	0.19399	0.16053	0.129	0.10964	0.097293	0.088325	0.08574	0.089771	0.099683		0.51558	0.57031	0.58645	0.56304
1.19135	0.092797	0.095918	0.097588	0.095293	0.090699	0.083116	0.076849	0.070588	0.064626	0.059813	0.058377	0.058473	0.060266	0.065205		0.11993	0.12312	0.12297	0.11748	0.10879	0.098719	0.087507	0.078007	0.070953	0.065455	0.062876	0.061338	0.062282	0.066738		0.25031	0.26295	0.26288	0.25149	0.22459	0.194	0.16048	0.12909	0.10962	0.097288	0.088256	0.085739	0.089729	0.099737		0.51549	0.57049	0.58647	0.56308
1.20459	0.092874	0.095747	0.097649	0.095368	0.090662	0.083151	0.076844	0.070617	0.064549	0.059772	0.058395	0.058442	0.06025	0.065146		0.12005	0.12318	0.12303	0.11755	0.10878	0.098687	0.08757	0.07804	0.070901	0.065422	0.062798	0.061329	0.062237	0.066655		0.25006	0.26304	0.26282	0.25147	0.22444	0.19395	0.1605	0.12909	0.10961	0.097308	0.088319	0.085677	0.089653	0.099595		0.51553	0.57052	0.58646	0.56328
1.21782	0.092844	0.09578	0.097617	0.095215	0.090588	0.083206	0.07687	0.070559	0.06457	0.059723	0.058351	0.058446	0.060314	0.065134		0.12003	0.12309	0.12294	0.11756	0.10883	0.098726	0.087555	0.077952	0.070907	0.065386	0.062722	0.061377	0.062275	0.066695		0.25017	0.26322	0.26269	0.25172	0.22448	0.19372	0.16061	0.12912	0.10962	0.097237	0.088339	0.085801	0.089689	0.099702		0.51549	0.57054	0.58668	0.56304
1.23106	0.092868	0.095818	0.097669	0.095276	0.090642	0.083117	0.076951	0.070454	0.064539	0.059842	0.058265	0.058384	0.060294	0.065113		0.11993	0.12311	0.12293	0.11759	0.10879	0.098713	0.087539	0.077995	0.070887	0.065419	0.062743	0.061312	0.062282	0.066736		0.25025	0.26318	0.26286	0.25199	0.22448	0.19361	0.1608	0.12919	0.10966	0.097363	0.088271	0.085694	0.089687	0.099681		0.51571	0.5704	0.58697	0.56308
1.2443	0.092897	0.09575	0.097606	0.095214	0.090592	0.08314	0.076985	0.070487	0.064584	0.059858	0.058381	0.058411	0.060331	0.065018		0.11988	0.12309	0.12285	0.1176	0.10886	0.098764	0.087464	0.078063	0.070791	0.065415	0.062777	0.061404	0.062266	0.066623		0.2502	0.26333	0.26278	0.25195	0.22446	0.19353	0.16087	0.12918	0.10962	0.097288	0.088217	0.085632	0.089741	0.099731		0.51575	0.57049	0.58681	0.56311
1.25753	0.0929	0.095685	0.097672	0.095176	0.090543	0.083154	0.076987	0.070538	0.064527	0.059853	0.058387	0.058393	0.060297	0.065027		0.11989	0.12314	0.12285	0.11762	0.10883	0.098677	0.087536	0.077929	0.070772	0.065399	0.062819	0.06131	0.062258	0.066605		0.25026	0.26324	0.26277	0.25175	0.22448	0.19334	0.16094	0.12911	0.10959	0.097284	0.088189	0.085741	0.089674	0.099837		0.51588	0.57052	0.58693	0.5633
1.27077	0.092893	0.095636	0.097654	0.095174	0.090575	0.0831	0.07699	0.07057	0.064545	0.059785	0.058359	0.058462	0.060287	0.065087		0.11986	0.12308	0.12286	0.11769	0.10879	0.098692	0.087459	0.078011	0.070765	0.065344	0.062813	0.061322	0.062214	0.066663		0.25023	0.26325	0.2628	0.25158	0.22452	0.19336	0.16093	0.12925	0.10962	0.097272	0.088244	0.085805	0.089686	0.09985		0.51591	0.57054	0.58687	0.56345
1.28401	0.092958	0.09569	0.097633	0.09518	0.090567	0.083075	0.077021	0.070534	0.064565	0.059884	0.058402	0.058429	0.060308	0.065043		0.1198	0.12312	0.12293	0.11773	0.10882	0.098772	0.087468	0.07791	0.07083	0.065304	0.062776	0.061326	0.062133	0.0666		0.25029	0.26332	0.26266	0.25162	0.22451	0.19363	0.16076	0.12923	0.1096	0.09729	0.088244	0.085654	0.08961	0.099811		0.51602	0.57064	0.58705	0.56356
1.29725	0.092975	0.095686	0.097535	0.095172	0.090497	0.083085	0.076997	0.070532	0.064568	0.059876	0.058339	0.058522	0.060231	0.064939		0.11986	0.12305	0.1229	0.11767	0.10874	0.098747	0.087474	0.077838	0.070815	0.065357	0.062838	0.061282	0.062213	0.066627		0.25038	0.26341	0.2628	0.25194	0.22452	0.1937	0.16096	0.12923	0.10956	0.097311	0.088233	0.085698	0.089619	0.099839		0.51589	0.57075	0.58703	0.56386
1.31048	0.09303	0.095703	0.097576	0.095197	0.090515	0.083058	0.076884	0.070453	0.064529	0.05979	0.058361	0.058453	0.060302	0.06502		0.11987	0.12313	0.12291	0.11766	0.10883	0.098722	0.087442	0.07787	0.070811	0.065294	0.062763	0.061247	0.062198	0.066638		0.25042	0.26342	0.26277	0.25176	0.22458	0.1937	0.16099	0.12918	0.10957	0.097233	0.088275	0.085704	0.089494	0.099879		0.51595	0.57087	0.5871	0.56372
1.32372	0.093036	0.095767	0.097501	0.095212	0.090586	0.082989	0.076878	0.070503	0.064484	0.059846	0.058272	0.058435	0.060238	0.06503		0.11984	0.123	0.12291	0.1176	0.10877	0.098773	0.087536	0.077846	0.070681	0.065327	0.06275	0.061323	0.062186	0.066543		0.25028	0.26342	0.26276	0.25161	0.2246	0.19381	0.1611	0.12914	0.10945	0.097226	0.088193	0.085662	0.089586	0.099901		0.5158	0.57095	0.58727	0.56347
1.33696	0.093035	0.095683	0.097567	0.095229	0.090543	0.083024	0.076848	0.07049	0.0645	0.059818	0.058362	0.058406	0.060258	0.065031		0.11978	0.12304	0.12285	0.11774	0.10886	0.098727	0.087564	0.077835	0.070684	0.065306	0.062758	0.061291	0.062082	0.066594		0.25008	0.26336	0.26275	0.25136	0.2246	0.19368	0.16105	0.12915	0.1095	0.097284	0.08824	0.085707	0.08955	0.0999		0.51586	0.57096	0.58701	0.56354
1.35019	0.092925	0.095779	0.097497	0.095234	0.090516	0.082931	0.076798	0.070507	0.064559	0.059773	0.058372	0.058389	0.060271	0.065072		0.1196	0.12308	0.12283	0.11762	0.10879	0.098758	0.087402	0.077767	0.070678	0.065368	0.062745	0.061265	0.062147	0.066565		0.25006	0.26327	0.26276	0.25108	0.22462	0.19371	0.16095	0.12914	0.10945	0.097287	0.08824	0.085597	0.089576	0.099886		0.51601	0.57094	0.58698	0.56378
1.36343	0.093081	0.095724	0.097616	0.095234	0.09054	0.082974	0.07679	0.070474	0.064557	0.059806	0.058336	0.058398	0.060245	0.064998		0.11965	0.12297	0.12287	0.11774	0.10873	0.09869	0.087342	0.077806	0.07074	0.065333	0.062756	0.061258	0.062179	0.066515		0.24998	0.26325	0.26276	0.25113	0.22462	0.19378	0.1608	0.12923	0.10943	0.097273	0.088266	0.085551	0.089531	0.10001		0.51592	0.57097	0.58701	0.56382
1.37667	0.093016	0.095783	0.097604	0.095195	0.090457	0.08296	0.076772	0.070439	0.064574	0.059791	0.058304	0.058489	0.060193	0.065072		0.11962	0.12292	0.12284	0.11772	0.10873	0.098727	0.087397	0.077811	0.070685	0.065412	0.062718	0.061268	0.06213	0.066466		0.24986	0.26319	0.26274	0.25122	0.2246	0.19374	0.16074	0.1291	0.10941	0.097352	0.088206	0.085517	0.089489	0.099942		0.51581	0.57108	0.58728	0.56364
1.38991	0.092954	0.095814	0.097598	0.095198	0.090447	0.083079	0.076724	0.070492	0.064526	0.059809	0.058267	0.058487	0.060145	0.065031		0.1197	0.12292	0.12281	0.11772	0.10886	0.098677	0.087383	0.077791	0.070706	0.065386	0.062739	0.061296	0.062139	0.066501		0.24974	0.26333	0.26278	0.25143	0.22473	0.19363	0.16056	0.12911	0.10936	0.097387	0.088195	0.085526	0.089451	0.099935		0.51584	0.57117	0.58741	0.56364
1.40314	0.093006	0.095838	0.097636	0.09516	0.090548	0.083063	0.076669	0.070433	0.064523	0.059756	0.058197	0.058552	0.060158	0.065019		0.11969	0.12295	0.12282	0.11771	0.10886	0.098635	0.087447	0.077841	0.070701	0.065365	0.062731	0.061278	0.062155	0.066494		0.24987	0.26341	0.2628	0.25139	0.22466	0.19364	0.16054	0.1291	0.10941	0.097471	0.088204	0.085477	0.089419	0.099915		0.51608	0.57142	0.5876	0.56365
1.41638	0.093113	0.095829	0.097547	0.095119	0.090478	0.082997	0.07671	0.070492	0.064542	0.059853	0.058175	0.058493	0.060048	0.065053		0.11961	0.12294	0.12279	0.11793	0.10891	0.098522	0.087406	0.077769	0.07057	0.065364	0.062732	0.061277	0.062155	0.066471		0.25003	0.26354	0.26291	0.25123	0.22476	0.19364	0.16052	0.12896	0.10935	0.09739	0.088197	0.085442	0.089512	0.099871		0.51605	0.57144	0.58774	0.5637
1.42962	0.093021	0.095748	0.097589	0.095048	0.090482	0.082899	0.076796	0.070454	0.06449	0.059777	0.058232	0.058469	0.060144	0.06504		0.11968	0.12294	0.12273	0.11798	0.10906	0.098583	0.087444	0.077788	0.07076	0.065376	0.062693	0.061264	0.062195	0.066506		0.25028	0.26346	0.26293	0.25147	0.2247	0.19351	0.16069	0.129	0.10938	0.097351	0.088135	0.085457	0.089453	0.099866		0.51647	0.57124	0.58772	0.56373
1.44285	0.093099	0.095754	0.097553	0.094964	0.090446	0.082984	0.076802	0.070327	0.064519	0.059819	0.05826	0.058532	0.060079	0.065004		0.11959	0.12292	0.12281	0.11791	0.10894	0.098579	0.087422	0.077821	0.070689	0.065389	0.062597	0.061333	0.06219	0.066511		0.2504	0.26356	0.26291	0.25181	0.22472	0.19352	0.16085	0.12904	0.10931	0.0973	0.088136	0.08546	0.089479	0.099907		0.5162	0.57132	0.5878	0.56388
1.45609	0.093087	0.09582	0.097587	0.095068	0.090468	0.082944	0.076836	0.070368	0.064551	0.059844	0.058187	0.058533	0.060102	0.064983		0.11954	0.12297	0.12274	0.11785	0.10902	0.0986	0.087464	0.077865	0.070554	0.065377	0.062683	0.061288	0.062105	0.066533		0.25023	0.26349	0.26291	0.25192	0.22474	0.19351	0.16094	0.12901	0.10938	0.097358	0.088171	0.085457	0.089512	0.099833		0.51632	0.57145	0.58789	0.56392
1.46933	0.093084	0.095723	0.097568	0.095101	0.090487	0.082935	0.076706	0.070256	0.064552	0.05981	0.058228	0.058443	0.06011	0.0651		0.11954	0.12302	0.12274	0.11792	0.10894	0.098479	0.087452	0.077896	0.070622	0.0653	0.062602	0.061318	0.062064	0.066502		0.25009	0.26329	0.26296	0.25189	0.22463	0.19354	0.16089	0.12897	0.10937	0.097307	0.088031	0.085401	0.089445	0.099812		0.5162	0.57163	0.58799	0.56413
1.48257	0.093085	0.095804	0.097621	0.095131	0.090496	0.083006	0.07671	0.070354	0.064438	0.059804	0.058241	0.058522	0.060135	0.065018		0.11957	0.12305	0.12277	0.11793	0.10895	0.098548	0.087486	0.077879	0.070603	0.065237	0.06258	0.061316	0.062086	0.066528		0.24991	0.26325	0.2628	0.25177	0.2247	0.19356	0.16082	0.1289	0.10936	0.097304	0.088043	0.085401	0.089302	0.099779		0.51636	0.57181	0.58784	0.56414
1.4958	0.093057	0.095752	0.097615	0.095083	0.090471	0.082984	0.076699	0.070391	0.064454	0.059739	0.05824	0.058529	0.060135	0.064949		0.11951	0.12309	0.12287	0.11791	0.10903	0.098648	0.087376	0.077878	0.070594	0.065263	0.06252	0.06125	0.062122	0.066506		0.24999	0.26344	0.26303	0.25179	0.22477	0.19356	0.16096	0.12889	0.10934	0.097294	0.088013	0.085405	0.089396	0.099762		0.5164	0.57199	0.58766	0.56412
1.50904	0.093075	0.095833	0.097576	0.095101	0.0904	0.082943	0.076803	0.070335	0.064442	0.059785	0.058298	0.058466	0.060175	0.064952		0.11948	0.12316	0.1228	0.11784	0.10896	0.098632	0.087366	0.077823	0.070567	0.065261	0.062522	0.061281	0.062072	0.066429		0.25009	0.26319	0.26286	0.25171	0.2247	0.1936	0.16093	0.12891	0.10931	0.09727	0.087981	0.085343	0.08934	0.099812		0.51642	0.57183	0.58781	0.56427
1.52228	0.093128	0.095797	0.097536	0.095149	0.090456	0.082996	0.076753	0.07027	0.064472	0.059775	0.058337	0.058481	0.060125	0.064996		0.11946	0.12321	0.12277	0.11793	0.109	0.098765	0.087357	0.077715	0.07061	0.065241	0.062444	0.061247	0.062132	0.066477		0.25003	0.26308	0.26301	0.25189	0.2247	0.19361	0.16122	0.12882	0.10938	0.097177	0.087976	0.085279	0.08938	0.099705		0.51636	0.57188	0.58785	0.5644
1.53552	0.093151	0.095884	0.097565	0.095105	0.090591	0.082932	0.076697	0.070218	0.064467	0.059824	0.058315	0.058429	0.060132	0.064953		0.11947	0.12312	0.12288	0.11789	0.10893	0.098748	0.087332	0.07773	0.070605	0.065196	0.062492	0.061262	0.062067	0.066485		0.25017	0.26318	0.26304	0.25156	0.2247	0.19369	0.16087	0.12877	0.10934	0.09718	0.087954	0.085212	0.089393	0.099738		0.51643	0.57192	0.58799	0.56442
1.54875	0.093145	0.095856	0.097616	0.095176	0.090519	0.082902	0.076805	0.070184	0.064413	0.059813	0.058324	0.058529	0.060103	0.064927		0.11952	0.12308	0.12287	0.11797	0.10892	0.098722	0.087402	0.077733	0.070594	0.065177	0.062468	0.06125	0.062076	0.066519		0.25027	0.26325	0.26308	0.25103	0.22468	0.1936	0.16072	0.12874	0.10935	0.097177	0.087945	0.085289	0.089438	0.099647		0.51658	0.57208	0.58804	0.56447
1.56199	0.093106	0.09595	0.097565	0.095095	0.090466	0.082904	0.076715	0.070235	0.064416	0.059856	0.05827	0.058507	0.060065	0.064961		0.11953	0.12314	0.12284	0.11802	0.10885	0.098682	0.087443	0.077693	0.070561	0.06519	0.062522	0.061235	0.062142	0.066421		0.25038	0.26319	0.26302	0.25106	0.22469	0.19372	0.16068	0.1288	0.10935	0.097122	0.087908	0.085226	0.089368	0.099614		0.51646	0.57202	0.58814	0.56428
1.57523	0.093147	0.095832	0.097583	0.095151	0.09055	0.08284	0.07679	0.070222	0.06439	0.059804	0.058274	0.058528	0.060009	0.064917		0.11961	0.1231	0.12279	0.11809	0.10888	0.098757	0.087365	0.077742	0.070575	0.065227	0.062478	0.061275	0.062195	0.066384		0.25036	0.26327	0.26295	0.25137	0.22463	0.19389	0.16061	0.12881	0.10932	0.097218	0.087917	0.085236	0.089344	0.099596		0.51652	0.5721	0.5882	0.56455
1.58846	0.093048	0.095891	0.097589	0.09512	0.090575	0.082739	0.076814	0.070155	0.064306	0.059821	0.058191	0.058585	0.06005	0.06492		0.11957	0.12309	0.1228	0.11814	0.10894	0.098733	0.087348	0.077846	0.070517	0.065238	0.062538	0.061218	0.062151	0.066458		0.2504	0.26339	0.26298	0.25146	0.2247	0.19396	0.16059	0.1287	0.10934	0.097142	0.087888	0.085203	0.089349	0.099534		0.51636	0.57229	0.58843	0.56453
1.6017	0.093102	0.09587	0.097615	0.095112	0.090595	0.082863	0.076729	0.070124	0.064425	0.059817	0.058271	0.058625	0.060065	0.064816		0.11956	0.1231	0.12285	0.11824	0.10885	0.098604	0.087268	0.077831	0.070601	0.065234	0.062407	0.061198	0.06216	0.066382		0.25017	0.2635	0.26294	0.25142	0.2246	0.1938	0.16052	0.12877	0.10927	0.097112	0.087948	0.085123	0.089388	0.099496		0.51655	0.5723	0.58818	0.56459
1.61494	0.09309	0.095896	0.097608	0.095115	0.090615	0.082775	0.07667	0.070084	0.064371	0.059862	0.058237	0.058606	0.060072	0.064793		0.11943	0.12313	0.12278	0.11825	0.10884	0.098623	0.087181	0.077933	0.07067	0.0652	0.062438	0.061142	0.062154	0.066444		0.25007	0.26357	0.26302	0.25152	0.22458	0.194	0.16051	0.1288	0.10927	0.097109	0.088075	0.085224	0.089319	0.099435		0.51662	0.57235	0.58831	0.56448
1.62818	0.093101	0.095862	0.097573	0.095066	0.090549	0.082828	0.07659	0.070053	0.064386	0.059873	0.058212	0.05858	0.06009	0.064838		0.11958	0.1231	0.12275	0.11822	0.1089	0.098673	0.087264	0.078003	0.070678	0.065179	0.062458	0.06122	0.062156	0.066413		0.25041	0.26381	0.26313	0.2516	0.2246	0.19416	0.16028	0.12874	0.10922	0.097057	0.08807	0.085149	0.089311	0.099422		0.51671	0.57214	0.58838	0.56457
1.64141	0.093174	0.095822	0.097542	0.095036	0.090547	0.082845	0.076601	0.070031	0.064358	0.059818	0.058134	0.058523	0.060057	0.064859		0.1195	0.12309	0.12281	0.11817	0.10883	0.098678	0.087223	0.07795	0.070604	0.065202	0.062442	0.06118	0.062119	0.066442		0.25046	0.26381	0.2632	0.25175	0.22455	0.19422	0.16017	0.12881	0.10921	0.096957	0.088074	0.085231	0.089414	0.099378		0.51657	0.57218	0.58834	0.56499
1.65465	0.093159	0.095804	0.097532	0.095026	0.090538	0.082822	0.076707	0.07005	0.064341	0.059753	0.05818	0.058497	0.060006	0.064861		0.11938	0.1232	0.12274	0.11808	0.10877	0.098667	0.087322	0.077869	0.07056	0.065061	0.06248	0.061183	0.062158	0.066368		0.25057	0.26395	0.26312	0.2517	0.22464	0.19397	0.16015	0.12887	0.10929	0.096932	0.088134	0.085191	0.089332	0.099367		0.51665	0.5719	0.58857	0.56505
1.66789	0.093092	0.095896	0.097628	0.095022	0.090488	0.082823	0.076738	0.070024	0.064386	0.059757	0.058137	0.058511	0.060019	0.064837		0.11936	0.12316	0.1228	0.118	0.1089	0.098673	0.087335	0.077766	0.070501	0.065111	0.062578	0.061144	0.062151	0.066402		0.2505	0.26387	0.26304	0.25173	0.2246	0.19399	0.15998	0.12884	0.10924	0.096794	0.088172	0.085248	0.089328	0.099432		0.51694	0.5716	0.58872	0.56523
1.68112	0.093067	0.095873	0.097599	0.094982	0.090443	0.082838	0.076711	0.070035	0.064363	0.05979	0.058118	0.058471	0.060017	0.06485		0.11944	0.12315	0.12278	0.1179	0.10881	0.098781	0.087344	0.077695	0.070466	0.065046	0.062594	0.061237	0.062179	0.066352		0.25016	0.26389	0.26297	0.2514	0.22455	0.19412	0.15983	0.1289	0.10928	0.096779	0.088198	0.085187	0.089327	0.09938		0.51697	0.57145	0.58879	0.56507
1.69436	0.093114	0.095839	0.097528	0.094987	0.090401	0.082848	0.076717	0.070056	0.064301	0.059734	0.05816	0.058319	0.060038	0.06488		0.11947	0.12321	0.12279	0.11784	0.10886	0.098703	0.08734	0.07764	0.070475	0.065061	0.062453	0.061158	0.062203	0.066387		0.24982	0.26405	0.26307	0.25127	0.22446	0.19417	0.15982	0.12885	0.10923	0.096822	0.088215	0.085306	0.089328	0.099348		0.51698	0.57137	0.58853	0.56512
1.7076	0.09309	0.095806	0.097544	0.095045	0.090428	0.082891	0.076614	0.069987	0.064326	0.059742	0.058091	0.058284	0.059974	0.06488		0.11954	0.12327	0.12283	0.11786	0.10887	0.098642	0.087429	0.077636	0.070453	0.065081	0.062524	0.061109	0.062073	0.066322		0.24966	0.26426	0.26306	0.25076	0.2244	0.19435	0.15988	0.12883	0.10927	0.096909	0.088215	0.085155	0.089397	0.099315		0.51725	0.57143	0.58844	0.56515
1.72084	0.093055	0.095788	0.097506	0.095048	0.090393	0.082831	0.076625	0.070072	0.064248	0.059682	0.058065	0.058214	0.059929	0.064896		0.11967	0.1233	0.12296	0.11771	0.10879	0.0987	0.087409	0.077615	0.070523	0.065067	0.062448	0.061205	0.062119	0.066401		0.24974	0.26393	0.26311	0.25058	0.2243	0.19458	0.15963	0.12893	0.10923	0.096855	0.088224	0.085132	0.089392	0.099292		0.51727	0.57156	0.58852	0.56522
1.73407	0.093108	0.095749	0.09751	0.094991	0.09047	0.082836	0.076585	0.069987	0.064301	0.059746	0.058057	0.058227	0.059921	0.064813		0.11967	0.1233	0.12293	0.11763	0.10882	0.098722	0.087475	0.077757	0.070507	0.06507	0.062445	0.061119	0.062094	0.066356		0.2497	0.26339	0.2631	0.25058	0.22444	0.19484	0.15965	0.12892	0.10922	0.096772	0.08809	0.085164	0.089209	0.099317		0.51717	0.57174	0.5886	0.56541
1.74731	0.093108	0.095819	0.097492	0.094936	0.090435	0.082909	0.076612	0.070008	0.06426	0.05969	0.058136	0.058298	0.059922	0.064779		0.11958	0.12332	0.12297	0.11765	0.10889	0.098717	0.087342	0.077749	0.070554	0.065079	0.06238	0.061135	0.062025	0.066329		0.24959	0.26344	0.26313	0.2508	0.22442	0.19494	0.15999	0.12892	0.10927	0.096693	0.088096	0.085215	0.089251	0.09923		0.51728	0.57156	0.58856	0.56576
1.76055	0.093059	0.095789	0.097528	0.094944	0.090465	0.082828	0.07655	0.069965	0.064262	0.059753	0.058119	0.058291	0.059893	0.06473		0.11957	0.12333	0.12296	0.11764	0.1089	0.098688	0.087349	0.077774	0.070597	0.065118	0.062382	0.061258	0.062041	0.066405		0.24953	0.26348	0.26309	0.25134	0.2244	0.19485	0.15976	0.12875	0.10927	0.09669	0.088103	0.085177	0.089236	0.099333		0.51745	0.57163	0.58862	0.56603
1.77378	0.093124	0.095727	0.09751	0.094976	0.090469	0.082824	0.076696	0.06996	0.064308	0.059743	0.058167	0.058365	0.05995	0.064852		0.11953	0.12333	0.12296	0.11775	0.10895	0.098688	0.087462	0.077844	0.070613	0.065126	0.062414	0.061176	0.061971	0.066378		0.24954	0.26343	0.26311	0.25175	0.22431	0.19467	0.15978	0.12877	0.10922	0.09666	0.088066	0.08519	0.089264	0.099237		0.5176	0.57169	0.58872	0.56612
1.78702	0.093121	0.095788	0.097548	0.095002	0.090488	0.0828	0.076657	0.070025	0.064262	0.05967	0.058123	0.058341	0.060001	0.064903		0.1195	0.12326	0.12294	0.11789	0.10888	0.098656	0.087416	0.077873	0.070687	0.06507	0.062355	0.061172	0.062035	0.06641		0.2494	0.26351	0.26317	0.25194	0.22441	0.19456	0.1598	0.1287	0.10924	0.096574	0.088084	0.085121	0.089284	0.099272		0.51744	0.57177	0.58888	0.56654
1.80026	0.093053	0.095779	0.097477	0.095027	0.090569	0.082865	0.076701	0.070015	0.064416	0.059678	0.058167	0.058315	0.059973	0.064833		0.11952	0.12324	0.12299	0.11792	0.10889	0.098678	0.087369	0.077857	0.070643	0.065063	0.062384	0.061223	0.062023	0.066401		0.24928	0.26353	0.26316	0.25181	0.2244	0.19452	0.15977	0.12868	0.10924	0.096674	0.088003	0.085109	0.089254	0.099165		0.51771	0.57173	0.5889	0.56657
1.8135	0.09299	0.095818	0.097515	0.095035	0.090521	0.082776	0.076694	0.069963	0.064268	0.059645	0.058165	0.058278	0.05998	0.064823		0.11941	0.12323	0.12301	0.11791	0.10886	0.098631	0.087342	0.077801	0.070682	0.06509	0.062327	0.06118	0.062019	0.06639		0.24925	0.26362	0.26323	0.25181	0.22452	0.1944	0.15955	0.12868	0.10917	0.096608	0.087984	0.085039	0.089293	0.099303		0.51746	0.57191	0.58872	0.56668
1.82673	0.09302	0.095715	0.097503	0.094951	0.090504	0.082752	0.076786	0.070026	0.064313	0.059616	0.058206	0.058335	0.059992	0.064867		0.11938	0.1231	0.12304	0.11789	0.10887	0.098728	0.087338	0.077757	0.070607	0.065109	0.062373	0.061209	0.06204	0.066357		0.24932	0.26357	0.26312	0.25176	0.22453	0.19448	0.15942	0.12879	0.1093	0.096557	0.087957	0.085	0.089244	0.09925		0.5172	0.57215	0.58876	0.56688
1.83997	0.09304	0.095726	0.097617	0.095025	0.090431	0.082728	0.0768	0.07001	0.064337	0.059642	0.058215	0.058301	0.060052	0.064813		0.11929	0.12303	0.12296	0.11779	0.10883	0.098711	0.087332	0.077791	0.0706	0.065033	0.062365	0.061247	0.061988	0.066307		0.2494	0.26322	0.26313	0.25172	0.22447	0.1944	0.15943	0.1287	0.10937	0.096589	0.087918	0.085069	0.089354	0.099153		0.51724	0.57232	0.58887	0.56656
1.85321	0.09298	0.095814	0.097631	0.095011	0.090513	0.08268	0.076765	0.070121	0.06427	0.059667	0.058306	0.058393	0.059954	0.064885		0.11926	0.12308	0.12299	0.11781	0.10883	0.098743	0.087267	0.077706	0.070609	0.065113	0.062382	0.061127	0.062019	0.066436		0.2496	0.26336	0.26309	0.25167	0.22442	0.19438	0.15955	0.12869	0.10942	0.096621	0.087852	0.084981	0.089361	0.099138		0.51742	0.57238	0.58881	0.56618
1.86645	0.092959	0.095792	0.09775	0.095067	0.090471	0.082688	0.076798	0.070165	0.064268	0.059726	0.058269	0.058361	0.05996	0.064866		0.11931	0.12298	0.12305	0.11767	0.10883	0.0987	0.087395	0.077784	0.070576	0.065063	0.062327	0.061162	0.061946	0.066403		0.24961	0.26347	0.26312	0.25151	0.22441	0.19427	0.15955	0.1287	0.10939	0.096507	0.087897	0.084941	0.089228	0.099129		0.51774	0.57228	0.589	0.56586
1.87968	0.093019	0.095794	0.097596	0.095068	0.090408	0.082741	0.076775	0.070203	0.064227	0.059694	0.058233	0.058344	0.060006	0.064851		0.11942	0.12309	0.1231	0.11761	0.10887	0.098724	0.087331	0.077793	0.070577	0.065029	0.06231	0.061137	0.061899	0.066295		0.24944	0.26359	0.26306	0.25136	0.22427	0.19426	0.1595	0.12872	0.10928	0.096477	0.087855	0.084975	0.089257	0.099109		0.51767	0.57218	0.58912	0.56547
1.89292	0.093005	0.095739	0.097548	0.095182	0.090411	0.082706	0.07672	0.070112	0.064252	0.059628	0.058254	0.058295	0.060011	0.064867		0.11947	0.12307	0.12305	0.11757	0.10884	0.098825	0.087277	0.077808	0.070553	0.065101	0.062266	0.061246	0.061952	0.066316		0.24949	0.26346	0.26314	0.25092	0.2243	0.19421	0.15964	0.12869	0.10933	0.096552	0.087818	0.084954	0.089274	0.099088		0.51778	0.57212	0.58904	0.56521
1.90616	0.093026	0.095728	0.097612	0.095031	0.090462	0.082775	0.076775	0.070154	0.064284	0.059629	0.058213	0.058276	0.059967	0.064864		0.11947	0.12307	0.12315	0.11751	0.10885	0.098763	0.087248	0.077811	0.070556	0.065052	0.062329	0.061111	0.061939	0.066346		0.2498	0.26348	0.26337	0.25077	0.22436	0.19426	0.15979	0.12864	0.10927	0.096502	0.087932	0.084858	0.089295	0.099119		0.51777	0.57222	0.58927	0.5652
1.91939	0.09303	0.095704	0.097573	0.095058	0.090384	0.082778	0.076771	0.070171	0.064297	0.059607	0.058187	0.058259	0.059932	0.064826		0.11947	0.12309	0.1233	0.11746	0.1088	0.098828	0.087265	0.077812	0.070524	0.065106	0.062391	0.061095	0.061987	0.066396		0.25003	0.26316	0.26322	0.25043	0.22433	0.19431	0.15989	0.12873	0.10922	0.096604	0.087909	0.084955	0.089198	0.09908		0.51745	0.57227	0.58922	0.56477
1.93263	0.092935	0.095653	0.097567	0.095052	0.090497	0.082815	0.076705	0.070144	0.06434	0.059635	0.058191	0.058208	0.059852	0.064795		0.11949	0.12299	0.12326	0.11755	0.1088	0.098779	0.087241	0.077813	0.070645	0.065066	0.06242	0.061069	0.062003	0.066318		0.24987	0.26318	0.26343	0.25008	0.22429	0.19436	0.15987	0.12866	0.10923	0.096634	0.087911	0.085016	0.089202	0.099072		0.51738	0.57261	0.58928	0.56501
1.94587	0.092947	0.095711	0.097599	0.095059	0.090538	0.08274	0.076678	0.070168	0.064278	0.059668	0.058216	0.058299	0.059847	0.064828		0.11948	0.1231	0.12309	0.11746	0.1088	0.098763	0.087316	0.077763	0.070597	0.065013	0.062366	0.061139	0.06192	0.066342		0.25004	0.26323	0.26327	0.2504	0.22431	0.19415	0.15996	0.12871	0.10915	0.096789	0.087859	0.084981	0.089227	0.09902		0.51792	0.57273	0.58918	0.56531
1.95911	0.092938	0.095686	0.097529	0.095124	0.090577	0.082719	0.076726	0.070157	0.064258	0.05967	0.05816	0.058241	0.059909	0.064844		0.11945	0.12309	0.12309	0.11737	0.10883	0.098767	0.087257	0.077829	0.07059	0.065015	0.062366	0.061035	0.061892	0.066317		0.25007	0.26329	0.26349	0.25077	0.22432	0.19401	0.16	0.12864	0.10922	0.096876	0.087828	0.084945	0.08918	0.099157		0.51796	0.57284	0.58947	0.56545
1.97234	0.093008	0.095738	0.097675	0.095076	0.090604	0.082655	0.076727	0.070165	0.064306	0.059617	0.058134	0.058291	0.059882	0.064768		0.11942	0.12311	0.12308	0.11751	0.10889	0.098761	0.087304	0.077827	0.070596	0.065063	0.06236	0.061145	0.061957	0.066249		0.25001	0.2633	0.26348	0.25105	0.22424	0.19378	0.1598	0.12866	0.10925	0.096868	0.087816	0.08492	0.0892	0.099056		0.51772	0.57293	0.58934	0.56555
1.98558	0.092923	0.095704	0.097676	0.094977	0.090613	0.082752	0.076752	0.070192	0.064348	0.059653	0.058149	0.058309	0.059887	0.064786		0.11932	0.1231	0.1231	0.11739	0.1089	0.098706	0.087247	0.077752	0.07063	0.065019	0.062303	0.061062	0.061858	0.066363		0.25013	0.26314	0.26341	0.25093	0.22432	0.1937	0.15987	0.12862	0.10915	0.096766	0.087859	0.084924	0.089217	0.09907		0.51756	0.57281	0.5894	0.56582
1.99882	0.093047	0.095633	0.09761	0.095025	0.090534	0.082741	0.076897	0.070172	0.064264	0.05969	0.05816	0.058274	0.059795	0.064793		0.11924	0.12316	0.123	0.11747	0.10884	0.098725	0.087173	0.077769	0.07061	0.065056	0.062316	0.061029	0.061926	0.066311		0.25018	0.26336	0.26361	0.25053	0.22436	0.19365	0.15987	0.12864	0.10915	0.096736	0.087885	0.084951	0.089112	0.099158		0.51746	0.5729	0.58962	0.56572
2.01205	0.092972	0.095675	0.09762	0.094968	0.09056	0.082708	0.076788	0.070288	0.0642	0.059631	0.058211	0.058208	0.059901	0.064767		0.11919	0.12317	0.12287	0.11752	0.10883	0.098694	0.087149	0.077741	0.070593	0.065048	0.062249	0.061023	0.061878	0.066312		0.25033	0.26342	0.26342	0.25053	0.22428	0.19365	0.15985	0.12869	0.10917	0.096812	0.087882	0.084924	0.088989	0.099097		0.51744	0.57281	0.5897	0.56599
2.02529	0.092994	0.095782	0.097671	0.09494	0.090536	0.082744	0.076927	0.070195	0.064258	0.059526	0.058089	0.058276	0.059845	0.064827		0.11925	0.12313	0.1229	0.11761	0.10878	0.098714	0.087184	0.077766	0.070685	0.065125	0.062268	0.061137	0.061877	0.066374		0.25029	0.26328	0.26347	0.25086	0.22413	0.19367	0.1596	0.12872	0.10916	0.096784	0.087848	0.084978	0.089032	0.099085		0.51756	0.57282	0.58962	0.56614
2.03853	0.092978	0.095748	0.097699	0.094931	0.090532	0.082765	0.07692	0.070182	0.064197	0.059625	0.058121	0.058152	0.059883	0.064852		0.1194	0.12308	0.12287	0.11763	0.10876	0.098772	0.087138	0.077742	0.070622	0.065115	0.062308	0.061076	0.061853	0.066328		0.25047	0.26341	0.26339	0.25124	0.22422	0.19357	0.15961	0.1287	0.10911	0.096856	0.087861	0.084945	0.088929	0.099087		0.51764	0.57278	0.58944	0.56618
2.05177	0.092982	0.095691	0.09772	0.094952	0.090499	0.08275	0.076882	0.070105	0.064266	0.059606	0.058055	0.058309	0.059818	0.064871		0.11945	0.12316	0.12286	0.11761	0.10878	0.098706	0.087119	0.0777	0.070707	0.065013	0.062356	0.061117	0.061907	0.066374		0.25032	0.26322	0.26341	0.25143	0.22424	0.19345	0.15966	0.12881	0.10922	0.096741	0.087815	0.084968	0.088985	0.099036		0.51776	0.57283	0.58946	0.56623
2.065	0.092946	0.0956	0.097645	0.094936	0.090511	0.082748	0.076874	0.070106	0.064236	0.059616	0.058104	0.058221	0.059885	0.064783		0.11944	0.12317	0.12294	0.11775	0.10876	0.098649	0.087132	0.077645	0.070729	0.064932	0.062345	0.061111	0.061903	0.066393		0.25019	0.26311	0.26352	0.25168	0.22434	0.19326	0.1599	0.12874	0.1092	0.096719	0.087763	0.084913	0.088995	0.098967		0.51825	0.57294	0.58954	0.56634
2.07824	0.092861	0.095682	0.097656	0.094973	0.09053	0.082726	0.076921	0.070163	0.064226	0.05966	0.058065	0.058256	0.05982	0.064824		0.11937	0.12312	0.12292	0.11775	0.10862	0.098613	0.087117	0.077679	0.070679	0.064995	0.062348	0.061136	0.061891	0.066386		0.25019	0.26332	0.26362	0.25145	0.22437	0.19327	0.15991	0.12876	0.10917	0.096787	0.087739	0.084909	0.089024	0.098968		0.51832	0.57293	0.58964	0.56646
2.09148	0.092941	0.09572	0.097618	0.09492	0.090432	0.08278	0.076971	0.070174	0.06422	0.059651	0.058113	0.05821	0.059824	0.064795		0.11939	0.12307	0.12288	0.11777	0.10863	0.098674	0.08715	0.077665	0.070543	0.065075	0.062307	0.061034	0.061899	0.066392		0.2502	0.26371	0.26395	0.25148	0.22436	0.1934	0.16005	0.12885	0.10922	0.096718	0.087847	0.084928	0.089072	0.098953		0.51835	0.57306	0.58957	0.56644
2.10471	0.092938	0.095653	0.097507	0.094955	0.090483	0.08274	0.076933	0.070162	0.064148	0.059674	0.058053	0.058063	0.059798	0.064837		0.11935	0.12309	0.12295	0.11779	0.10869	0.0986	0.087236	0.077684	0.0705	0.065003	0.062321	0.061082	0.061895	0.066348		0.25013	0.26382	0.26399	0.25177	0.22431	0.19354	0.15994	0.12881	0.10922	0.096733	0.087829	0.084889	0.089089	0.098951		0.51817	0.57315	0.58969	0.56663
2.11795	0.092913	0.095683	0.097557	0.095082	0.090437	0.08275	0.076997	0.070226	0.064125	0.059693	0.058092	0.05815	0.05981	0.064892		0.11941	0.12311	0.12293	0.11792	0.10864	0.098619	0.08723	0.077669	0.07053	0.06502	0.062259	0.061111	0.061912	0.066341		0.25003	0.26394	0.2639	0.25184	0.22433	0.19354	0.15993	0.1289	0.10928	0.096669	0.087772	0.084883	0.089117	0.09894		0.51798	0.57307	0.58949	0.56682
2.13119	0.092948	0.095717	0.097481	0.095027	0.090509	0.082777	0.076991	0.070211	0.064101	0.059683	0.058012	0.058235	0.05984	0.064817		0.11942	0.12312	0.12297	0.11785	0.10858	0.098594	0.087197	0.077705	0.070455	0.065096	0.062206	0.061105	0.061833	0.066286		0.24994	0.26403	0.26398	0.25161	0.22432	0.1935	0.1599	0.12876	0.10919	0.09673	0.087761	0.084871	0.089098	0.098925		0.51764	0.57306	0.58957	0.567
2.14443	0.09291	0.095664	0.097511	0.094994	0.090627	0.082841	0.076969	0.070281	0.064171	0.059621	0.058054	0.058312	0.059753	0.064822		0.11938	0.12304	0.12289	0.11787	0.10855	0.098538	0.087167	0.077713	0.070477	0.065032	0.062172	0.061114	0.061907	0.066352		0.24984	0.26364	0.26378	0.25123	0.22433	0.19342	0.15985	0.12869	0.10925	0.096724	0.087747	0.084787	0.089059	0.098899		0.51786	0.57311	0.58947	0.56687
2.15766	0.092922	0.095616	0.097456	0.094995	0.090599	0.082833	0.076936	0.070291	0.064198	0.059623	0.058003	0.058225	0.059817	0.064889		0.1194	0.12302	0.12296	0.11777	0.10846	0.098577	0.087125	0.077726	0.070516	0.065052	0.062152	0.061107	0.061893	0.066315		0.24981	0.26372	0.26378	0.25114	0.22439	0.19341	0.15995	0.12867	0.10916	0.096674	0.087671	0.084834	0.089142	0.098981		0.51781	0.57322	0.58971	0.56712
2.1709	0.092872	0.095671	0.097541	0.094956	0.090657	0.082809	0.076854	0.070316	0.064137	0.059582	0.058047	0.058073	0.059756	0.064932		0.11947	0.12295	0.123	0.11776	0.10854	0.098482	0.087115	0.077775	0.070442	0.065046	0.062173	0.061105	0.061865	0.066281		0.24981	0.26366	0.26369	0.25109	0.22436	0.19339	0.16011	0.12863	0.10925	0.096606	0.087628	0.084708	0.089126	0.098901		0.51789	0.57313	0.58945	0.56703
2.18414	0.092847	0.095644	0.097452	0.094869	0.090674	0.082769	0.076796	0.070237	0.064282	0.059614	0.058019	0.058122	0.059722	0.064868		0.11953	0.12293	0.12301	0.11776	0.10855	0.098461	0.087024	0.077823	0.070446	0.065045	0.062168	0.061099	0.061855	0.066296		0.24983	0.26362	0.26361	0.25103	0.22429	0.19319	0.16055	0.12856	0.1092	0.096622	0.087662	0.084754	0.089113	0.098948		0.51805	0.57318	0.58993	0.5669
2.19738	0.092846	0.09566	0.097359	0.094926	0.090638	0.082758	0.076784	0.070277	0.064266	0.059543	0.058019	0.05811	0.059743	0.064847		0.11942	0.12295	0.12302	0.11764	0.10861	0.098482	0.087044	0.077747	0.070482	0.065029	0.062174	0.061092	0.061938	0.06619		0.24979	0.26357	0.26355	0.25134	0.22431	0.19324	0.16041	0.12858	0.10927	0.096587	0.087695	0.084784	0.089091	0.098932		0.51775	0.5731	0.58989	0.56684
2.21061	0.092911	0.095774	0.097446	0.094915	0.090626	0.082736	0.07685	0.070199	0.064295	0.059561	0.058056	0.058103	0.059826	0.064819		0.1193	0.12301	0.12293	0.11746	0.10866	0.098526	0.087086	0.077667	0.070379	0.065079	0.06226	0.061136	0.061928	0.066238		0.24967	0.26367	0.26362	0.25153	0.22441	0.19347	0.16025	0.12857	0.10924	0.096725	0.087714	0.084735	0.089125	0.099075		0.51806	0.57326	0.58985	0.56685
2.22385	0.092985	0.095653	0.097353	0.094948	0.090689	0.082766	0.076816	0.070163	0.064313	0.059614	0.058034	0.05804	0.059792	0.064778		0.11932	0.12291	0.12311	0.1174	0.10862	0.098519	0.086979	0.077667	0.070384	0.065128	0.062306	0.061139	0.061908	0.066299		0.24953	0.26322	0.26356	0.25209	0.22434	0.19382	0.16013	0.1286	0.10918	0.096681	0.087714	0.084711	0.089027	0.099041		0.51819	0.57337	0.58989	0.56666
2.23709	0.092884	0.095628	0.097382	0.094984	0.090551	0.082982	0.076848	0.070134	0.064379	0.059626	0.058072	0.058005	0.059818	0.064807		0.11924	0.12293	0.12304	0.11747	0.10864	0.098506	0.086963	0.07777	0.070295	0.065066	0.062197	0.061183	0.061889	0.066261		0.24955	0.26318	0.26355	0.25269	0.22448	0.19415	0.16028	0.12854	0.10916	0.096787	0.087612	0.084743	0.089073	0.099008		0.51837	0.5736	0.58992	0.56676
2.25032	0.092946	0.095665	0.097443	0.094934	0.090634	0.082902	0.076826	0.070097	0.064317	0.059573	0.058107	0.058062	0.059789	0.064745		0.11934	0.12293	0.12304	0.1174	0.10858	0.098539	0.086968	0.077705	0.070315	0.065113	0.062229	0.061134	0.061879	0.066257		0.24975	0.26347	0.26346	0.25247	0.22452	0.19419	0.16015	0.12854	0.10908	0.096662	0.087633	0.084744	0.08918	0.099088		0.51848	0.5736	0.58988	0.56666
2.26356	0.092957	0.095717	0.097344	0.094962	0.090602	0.082931	0.076744	0.07017	0.064283	0.059623	0.05811	0.057984	0.059768	0.06475		0.11924	0.12292	0.123	0.11751	0.10857	0.098535	0.087055	0.077735	0.07035	0.065149	0.062232	0.061057	0.061869	0.066194		0.24995	0.26322	0.26343	0.25203	0.22451	0.1939	0.15995	0.12851	0.1091	0.096645	0.087626	0.084734	0.089124	0.099117		0.51876	0.57347	0.58984	0.56674
2.2768	0.092907	0.095631	0.09742	0.094855	0.09061	0.082997	0.076744	0.070044	0.064331	0.05961	0.058025	0.058023	0.059771	0.064774		0.11926	0.12288	0.12303	0.11757	0.10851	0.09855	0.086962	0.077749	0.070317	0.065062	0.062203	0.061086	0.061853	0.066216		0.25007	0.26317	0.26345	0.25178	0.22448	0.19425	0.15965	0.12843	0.10919	0.096683	0.087716	0.084744	0.089221	0.099039		0.51875	0.57347	0.58987	0.56688
2.29004	0.092882	0.09564	0.097408	0.094853	0.090715	0.082859	0.076631	0.070106	0.064314	0.059656	0.058084	0.058098	0.059759	0.064765		0.11932	0.12295	0.12301	0.11754	0.1086	0.098502	0.087114	0.077774	0.070329	0.065068	0.062245	0.061083	0.061855	0.06622		0.24993	0.26295	0.26337	0.25202	0.22447	0.19417	0.15969	0.12841	0.10915	0.096639	0.087722	0.08472	0.089212	0.099031		0.51877	0.57339	0.59004	0.56683
2.30327	0.09296	0.095668	0.097472	0.09488	0.090704	0.082833	0.07669	0.07016	0.06429	0.059674	0.058014	0.058105	0.059804	0.064758		0.11933	0.12294	0.12306	0.11729	0.10859	0.098538	0.087094	0.077781	0.070334	0.065006	0.062143	0.061103	0.061833	0.0662		0.25009	0.2631	0.26332	0.25215	0.2245	0.19409	0.15975	0.12836	0.10917	0.09676	0.087737	0.08464	0.089185	0.099132		0.51867	0.57356	0.58988	0.56685
2.31651	0.092974	0.09569	0.097445	0.094761	0.090725	0.082837	0.076733	0.070162	0.064263	0.05959	0.058018	0.058065	0.059848	0.064743		0.11928	0.123	0.12298	0.11748	0.10861	0.098461	0.087158	0.077736	0.070355	0.065091	0.062117	0.061052	0.061892	0.066156		0.25001	0.2629	0.26332	0.25204	0.22443	0.19407	0.15978	0.12841	0.1091	0.09662	0.087724	0.084658	0.089264	0.098974		0.51865	0.57347	0.58978	0.56681
2.32975	0.092992	0.095742	0.097386	0.094822	0.090659	0.082973	0.076661	0.070115	0.06431	0.05957	0.058043	0.058033	0.059903	0.064796		0.11936	0.12301	0.12308	0.11754	0.10861	0.098422	0.087156	0.077756	0.070419	0.065097	0.062134	0.061043	0.061865	0.066246		0.25001	0.26263	0.26352	0.25215	0.22441	0.1942	0.15981	0.12832	0.10905	0.096539	0.087797	0.084795	0.089316	0.099058		0.51859	0.57339	0.58989	0.56673
2.34298	0.092937	0.095699	0.097462	0.09484	0.090633	0.082935	0.076698	0.07011	0.064254	0.059555	0.058037	0.058141	0.059898	0.064718		0.11935	0.12295	0.12298	0.11756	0.1087	0.098429	0.0871	0.077709	0.070424	0.065037	0.062164	0.061089	0.06182	0.066197		0.25017	0.26275	0.26332	0.25228	0.22448	0.1942	0.15978	0.12831	0.10909	0.096547	0.087746	0.084762	0.089222	0.099027		0.5188	0.57336	0.58983	0.5666
2.35622	0.092963	0.095774	0.097477	0.094776	0.090579	0.082949	0.076667	0.070114	0.064374	0.059575	0.058089	0.058056	0.059817	0.064797		0.11926	0.123	0.12303	0.11746	0.10867	0.098373	0.087072	0.077723	0.07035	0.065068	0.062186	0.061103	0.061793	0.066237		0.25026	0.2629	0.26332	0.25214	0.2245	0.19419	0.15962	0.12824	0.10909	0.096543	0.087761	0.084831	0.089311	0.098992		0.51943	0.57329	0.58997	0.56638
2.36946	0.092909	0.095795	0.097427	0.094832	0.090539	0.082979	0.076619	0.070098	0.064263	0.059564	0.058006	0.058107	0.059798	0.064735		0.11924	0.12299	0.1231	0.11744	0.1086	0.098392	0.086992	0.077678	0.07037	0.065087	0.062069	0.061104	0.061837	0.066221		0.25036	0.26288	0.26355	0.25209	0.22457	0.19416	0.15939	0.12824	0.10902	0.096612	0.087711	0.084754	0.089292	0.099063		0.51924	0.57326	0.59017	0.56616
2.3827	0.092896	0.095758	0.097398	0.094774	0.09054	0.082975	0.076635	0.070133	0.064183	0.059532	0.058002	0.058089	0.059811	0.064738		0.11905	0.12297	0.12302	0.1175	0.10866	0.098365	0.087063	0.077645	0.070256	0.06504	0.062169	0.061153	0.061829	0.066204		0.25041	0.26272	0.26331	0.25184	0.2246	0.194	0.15951	0.1283	0.10895	0.096533	0.08771	0.084701	0.08923	0.099017		0.51876	0.57327	0.5903	0.5664
2.39593	0.092964	0.095661	0.097357	0.094877	0.090529	0.08299	0.076584	0.07011	0.064234	0.059535	0.058019	0.058112	0.059867	0.064691		0.11909	0.12301	0.12301	0.11755	0.10857	0.098326	0.087101	0.077661	0.070322	0.065045	0.062065	0.061048	0.061836	0.066208		0.25041	0.26306	0.26341	0.25189	0.22451	0.19411	0.15964	0.12824	0.109	0.096552	0.087721	0.084794	0.089238	0.099064		0.51884	0.57352	0.59035	0.56621
2.40917	0.092943	0.095672	0.097403	0.094829	0.090474	0.082911	0.076601	0.07008	0.064213	0.059535	0.057983	0.058072	0.059847	0.064792		0.11909	0.12296	0.12289	0.11759	0.10869	0.098409	0.087089	0.077637	0.070242	0.065068	0.062048	0.061114	0.061887	0.066211		0.2505	0.26317	0.26324	0.2518	0.22452	0.19419	0.15972	0.12835	0.10902	0.096616	0.087646	0.084819	0.08923	0.099045		0.51887	0.57357	0.59029	0.56634
2.42241	0.092917	0.095703	0.09741	0.09489	0.090526	0.082874	0.076682	0.070027	0.064246	0.05951	0.058031	0.0581	0.059852	0.064735		0.11912	0.12298	0.12303	0.11768	0.10857	0.098343	0.087084	0.077659	0.070359	0.065064	0.062063	0.061109	0.061788	0.066163		0.25051	0.26311	0.26332	0.25156	0.22449	0.19422	0.15983	0.1283	0.10901	0.096652	0.087679	0.084867	0.089141	0.09899		0.51829	0.57349	0.59024	0.56603
2.43564	0.092951	0.095766	0.097452	0.09493	0.090555	0.082691	0.0767	0.07016	0.064185	0.059518	0.058025	0.058115	0.059819	0.06465		0.1191	0.12304	0.12298	0.11763	0.10859	0.098294	0.087097	0.077674	0.070242	0.065067	0.062027	0.061078	0.061775	0.066225		0.25047	0.26326	0.26337	0.25131	0.22449	0.1941	0.1598	0.12828	0.10899	0.096651	0.08759	0.084861	0.089198	0.099037		0.51836	0.57347	0.59025	0.5659
[truncated: 10 more columns]
